# Supplementary material for: Preliminary study of shark microbiota at a unique mix-species shark aggregation site, in the Eastern Mediterranean Sea
Source: Front Microbiol. 2023 Feb 23;14:1027804. doi: 10.3389/fmicb.2023.1027804 (PMC9996248; doi:10.3389/fmicb.2023.1027804)
Supplement: Supplementary file 2 [file Data_Sheet_2.CSV]

Table S3: Co-occurrence of Streptococcus and other bacterial genera during 2021 sampling season.
Taxon1	Taxon2	Correlation	P.value	rank	adjusted alpha	FDR decision	Statistic	Method
Flavobacterium	Paracoccus	-0.8133	0	179	0.001680672	yes	9893.253118	Spearman's rank correlation rho
Marinobacter	Streptococcus	-0.8064	0	252	0.002362278	yes	9855.913986	Spearman's rank correlation rho
Marixanthomonas	Paracoccus	-0.7975	0	262	0.002455649	yes	9807.208278	Spearman's rank correlation rho
Joostella	Paracoccus	-0.7906	0	231	0.0021662	yes	9769.260852	Spearman's rank correlation rho
Brevundimonas	Paracoccus	-0.7902	0	90	0.000849673	yes	9767.580781	Spearman's rank correlation rho
Paracoccus	Rheinheimera	-0.7829	0	378	0.003538749	yes	9727.399175	Spearman's rank correlation rho
Paracoccus	Pseudoalteromonas	-0.7682	0	376	0.003520075	yes	9647.536769	Spearman's rank correlation rho
Paracoccus	Phaeobacter	-0.7655	0	374	0.003501401	yes	9632.426722	Spearman's rank correlation rho
Martelella	Paracoccus	-0.7648	0	279	0.002614379	yes	9628.992987	Spearman's rank correlation rho
Paracoccus	Pseudohongiella	-0.7644	0	377	0.003529412	yes	9626.444563	Spearman's rank correlation rho
Idiomarina	Streptococcus	-0.7584	0	221	0.002072829	yes	9593.756174	Spearman's rank correlation rho
Alcanivorax	Paracoccus	-0.7583	0	35	0.000336134	yes	9593.516963	Spearman's rank correlation rho
Mesoflavibacter	Paracoccus	-0.7557	0	305	0.002857143	yes	9579.29077	Spearman's rank correlation rho
Paracoccus	Sulfitobacter	-0.7524	0	383	0.003585434	yes	9561.089898	Spearman's rank correlation rho
Paracoccus	Stappia	-0.7486	0	381	0.00356676	yes	9540.505425	Spearman's rank correlation rho
Paracoccus	Vitellibacter	-0.7384	0	385	0.003604108	yes	9484.84229	Spearman's rank correlation rho
Arcobacter	Streptococcus	-0.7251	0	63	0.000597572	yes	9412.083303	Spearman's rank correlation rho
Microbacterium	Paracoccus	-0.723	0	327	0.003062558	yes	9400.43648	Spearman's rank correlation rho
Pseudarcobacter	Streptococcus	-0.7195	0	423	0.003958917	yes	9381.628013	Spearman's rank correlation rho
Flavobacterium	Streptococcus	-0.7151	0	190	0.00178338	yes	9357.430405	Spearman's rank correlation rho
Exiguobacterium	Halomonas	-0.7138	0	158	0.001484594	yes	9350.70301	Spearman's rank correlation rho
Paracoccus	Spongiibacter	-0.7108	0	380	0.003557423	yes	9334.390903	Spearman's rank correlation rho
Exiguobacterium	Thalassospira	-0.7107	0	169	0.001587302	yes	9333.445005	Spearman's rank correlation rho
Erythrobacter	Streptococcus	-0.7101	0	143	0.001344538	yes	9330.204494	Spearman's rank correlation rho
Exiguobacterium	Vitellibacter	-0.7058	0	170	0.001596639	yes	9307.067263	Spearman's rank correlation rho
Paracoccus	Pelagibacterium	-0.7041	0	373	0.003492063	yes	9297.408239	Spearman's rank correlation rho
Paracoccus	Thalassospira	-0.6983	0	384	0.003594771	yes	9265.827638	Spearman's rank correlation rho
Escherichia_Shigella	Flavobacterium	-0.6976	0	148	0.001391223	yes	9262.322421	Spearman's rank correlation rho
Rhodoferax	Streptococcus	-0.6934	0	454	0.004248366	yes	9239.279847	Spearman's rank correlation rho
Exiguobacterium	Mesoflavibacter	-0.6916	0	160	0.001503268	yes	9229.361192	Spearman's rank correlation rho
Muricauda	Paracoccus	-0.6897	0	353	0.003305322	yes	9218.976165	Spearman's rank correlation rho
Exiguobacterium	Marixanthomonas	-0.6872	0	159	0.001493931	yes	9205.405471	Spearman's rank correlation rho
Escherichia_Shigella	Joostella	-0.6871	0	149	0.00140056	yes	9205.040736	Spearman's rank correlation rho
Paracoccus	Roseovarius	-0.6869	0	379	0.003548086	yes	9203.856087	Spearman's rank correlation rho
Escherichia_Shigella	Rheinheimera	-0.6853	0	155	0.001456583	yes	9194.777905	Spearman's rank correlation rho
Erythrobacter	Paracoccus	-0.6844	0	137	0.001288515	yes	9190.117588	Spearman's rank correlation rho
Halomonas	NS5_marine_group	-0.6743	0	200	0.001876751	yes	9135.161304	Spearman's rank correlation rho
Cobetia	Moraxella	-0.6698	0	122	0.001148459	yes	9110.429012	Spearman's rank correlation rho
Paracoccus	Ponticoccus	-0.668	0	375	0.003510738	yes	9100.825369	Spearman's rank correlation rho
Halomonas	Paracoccus	-0.6641	0	201	0.001886088	yes	9079.328443	Spearman's rank correlation rho
Exiguobacterium	Pseudohongiella	-0.6593	0	166	0.00155929	yes	9052.936881	Spearman's rank correlation rho
Exiguobacterium	Martelella	-0.6492	1.00E-04	530	0.004957983	yes	8997.8956	Spearman's rank correlation rho
Phaeobacter	Streptococcus	-0.6492	1.00E-04	569	0.005322129	yes	8998.08653	Spearman's rank correlation rho
Lysobacter	Paracoccus	-0.6459	1.00E-04	547	0.005116713	yes	8980.107926	Spearman's rank correlation rho
Escherichia_Shigella	Halomonas	-0.6452	1.00E-04	523	0.004892624	yes	8976.196189	Spearman's rank correlation rho
Halomonas	Methylobacterium_Methylorubrum	-0.645	1.00E-04	537	0.005023343	yes	8974.979391	Spearman's rank correlation rho
Cobetia	Escherichia_Shigella	-0.6416	1.00E-04	518	0.004845938	yes	8956.727423	Spearman's rank correlation rho
Escherichia_Shigella	Phaeobacter	-0.6401	1.00E-04	525	0.004911298	yes	8948.502662	Spearman's rank correlation rho
Escherichia_Shigella	Spongiibacter	-0.6379	1.00E-04	528	0.004939309	yes	8936.358068	Spearman's rank correlation rho
Alcanivorax	Exiguobacterium	-0.631	1.00E-04	493	0.004612512	yes	8898.719577	Spearman's rank correlation rho
Exiguobacterium	Stappia	-0.6309	1.00E-04	533	0.004985994	yes	8898.442245	Spearman's rank correlation rho
Paracoccus	Sumerlaea	-0.6279	1.00E-04	567	0.005303455	yes	8881.701939	Spearman's rank correlation rho
Exiguobacterium	Pseudoalteromonas	-0.6248	1.00E-04	532	0.004976657	yes	8864.98947	Spearman's rank correlation rho
Escherichia_Shigella	Pseudoalteromonas	-0.6236	1.00E-04	527	0.004929972	yes	8858.166797	Spearman's rank correlation rho
Paracoccus	Pseudomonas	-0.6231	1.00E-04	565	0.005284781	yes	8855.557844	Spearman's rank correlation rho
Exiguobacterium	Ponticoccus	-0.6217	1.00E-04	531	0.00496732	yes	8847.812052	Spearman's rank correlation rho
Aeromonas	Streptococcus	-0.6209	1.00E-04	488	0.004565826	yes	8843.702866	Spearman's rank correlation rho
NS5_marine_group	Pseudoalteromonas	-0.6203	2.00E-04	629	0.005882353	yes	8840.122323	Spearman's rank correlation rho
Brevundimonas	Escherichia_Shigella	-0.6184	2.00E-04	596	0.00557423	yes	8830.180446	Spearman's rank correlation rho
Massilia	Rheinheimera	-0.6157	2.00E-04	619	0.005788982	yes	8815.367725	Spearman's rank correlation rho
Exiguobacterium	Pelagibacterium	-0.6156	2.00E-04	604	0.005648926	yes	8814.789403	Spearman's rank correlation rho
Idiomarina	Paracoccus	-0.6152	2.00E-04	615	0.005751634	yes	8812.331967	Spearman's rank correlation rho
Candidatus_Actinomarina	Pseudohongiella	-0.6138	2.00E-04	599	0.005602241	yes	8804.94639	Spearman's rank correlation rho
Halomonas	Micrococcus	-0.6138	2.00E-04	606	0.0056676	yes	8804.669384	Spearman's rank correlation rho
NS5_marine_group	Pseudohongiella	-0.6138	2.00E-04	630	0.00589169	yes	8804.94639	Spearman's rank correlation rho
Microbacterium	Streptococcus	-0.6136	2.00E-04	624	0.005835668	yes	8803.624884	Spearman's rank correlation rho
Halomonas	Sulfurimonas	-0.6131	2.00E-04	608	0.005686275	yes	8800.989596	Spearman's rank correlation rho
Cutibacterium	Joostella	-0.6116	2.00E-04	603	0.005639589	yes	8792.879827	Spearman's rank correlation rho
Aestuariicella	Streptococcus	-0.6115	2.00E-04	586	0.005480859	yes	8792.532389	Spearman's rank correlation rho
Halomonas	Roseomonas	-0.6092	2.00E-04	607	0.005676937	yes	8779.88319	Spearman's rank correlation rho
Bacteroides	Streptococcus	-0.6085	2.00E-04	595	0.005564893	yes	8775.938709	Spearman's rank correlation rho
Marixanthomonas	Streptococcus	-0.6022	3.00E-04	661	0.006181139	yes	8741.38885	Spearman's rank correlation rho
Salegentibacter	Streptococcus	-0.6017	3.00E-04	669	0.006255836	yes	8738.920607	Spearman's rank correlation rho
Cutibacterium	Spongiibacter	-0.6011	3.00E-04	647	0.00605042	yes	8735.835467	Spearman's rank correlation rho
Escherichia_Shigella	Stappia	-0.6001	3.00E-04	653	0.006106443	yes	8730.214344	Spearman's rank correlation rho
Micrococcus	Phaeobacter	-0.6	3.00E-04	662	0.006190476	yes	8729.730092	Spearman's rank correlation rho
Bacillus	Streptococcus	-0.5984	3.00E-04	643	0.006013072	yes	8721.074348	Spearman's rank correlation rho
Escherichia_Shigella	Martelella	-0.5959	3.00E-04	652	0.006097106	yes	8706.975617	Spearman's rank correlation rho
Erythrobacter	Exiguobacterium	-0.5952	3.00E-04	648	0.006059757	yes	8703.349496	Spearman's rank correlation rho
Escherichia_Shigella	Marixanthomonas	-0.5937	3.00E-04	651	0.006087768	yes	8695.203467	Spearman's rank correlation rho
Marinobacterium	Streptococcus	-0.5921	4.00E-04	696	0.006507937	yes	8686.298581	Spearman's rank correlation rho
Erythrobacter	Escherichia_Shigella	-0.5916	4.00E-04	684	0.006395892	yes	8683.954464	Spearman's rank correlation rho
Rheinheimera	Sulfurimonas	-0.5912	4.00E-04	705	0.00659197	yes	8681.52035	Spearman's rank correlation rho
Escherichia_Shigella	Idiomarina	-0.5911	4.00E-04	685	0.006405229	yes	8680.888667	Spearman's rank correlation rho
Exiguobacterium	Joostella	-0.591	4.00E-04	686	0.006414566	yes	8680.274137	Spearman's rank correlation rho
Exiguobacterium	Phaeobacter	-0.5906	4.00E-04	687	0.006423903	yes	8678.497398	Spearman's rank correlation rho
NS5_marine_group	Pelagibacterium	-0.5885	4.00E-04	701	0.006554622	yes	8666.938425	Spearman's rank correlation rho
Brevundimonas	Exiguobacterium	-0.5881	4.00E-04	678	0.006339869	yes	8664.857503	Spearman's rank correlation rho
Marixanthomonas	NS5_marine_group	-0.5878	4.00E-04	697	0.006517274	yes	8663.170663	Spearman's rank correlation rho
Pseudofulvibacter	Streptococcus	-0.5861	4.00E-04	703	0.006573296	yes	8653.659778	Spearman's rank correlation rho
Halomonas	Prevotella_9	-0.5855	4.00E-04	690	0.006451914	yes	8650.53493	Spearman's rank correlation rho
Mesoflavibacter	NS5_marine_group	-0.5852	4.00E-04	698	0.006526611	yes	8648.878737	Spearman's rank correlation rho
Flavobacterium	Massilia	-0.5847	4.00E-04	689	0.006442577	yes	8645.933987	Spearman's rank correlation rho
Moraxella	Rheinheimera	-0.5842	4.00E-04	699	0.006535948	yes	8643.578254	Spearman's rank correlation rho
Lysobacter	Synechococcus_CC9902	-0.5833	5.00E-04	724	0.006769374	yes	8638.442803	Spearman's rank correlation rho
Exiguobacterium	Pseudomonas	-0.5818	5.00E-04	716	0.006694678	yes	8630.293972	Spearman's rank correlation rho
Escherichia_Shigella	Ponticoccus	-0.5804	5.00E-04	715	0.006685341	yes	8622.70689	Spearman's rank correlation rho
Candidatus_Actinomarina	Rheinheimera	-0.5802	5.00E-04	710	0.006638655	yes	8621.498155	Spearman's rank correlation rho
Micrococcus	Vitellibacter	-0.5798	5.00E-04	728	0.006806723	yes	8619.424734	Spearman's rank correlation rho
Moraxella	Pseudoalteromonas	-0.5796	5.00E-04	729	0.00681606	yes	8618.380325	Spearman's rank correlation rho
Candidatus_Actinomarina	Halomonas	-0.5773	5.00E-04	708	0.006619981	yes	8605.604159	Spearman's rank correlation rho
Exiguobacterium	Flavobacterium	-0.5764	6.00E-04	741	0.006928105	yes	8600.79896	Spearman's rank correlation rho
Flavobacterium	Micrococcus	-0.5764	6.00E-04	743	0.006946779	yes	8601.100346	Spearman's rank correlation rho
Flavobacterium	NS5_marine_group	-0.5756	6.00E-04	745	0.006965453	yes	8596.668839	Spearman's rank correlation rho
NS5_marine_group	Vitellibacter	-0.5756	6.00E-04	751	0.007021475	yes	8596.721225	Spearman's rank correlation rho
Candidatus_Actinomarina	Pseudoalteromonas	-0.5754	6.00E-04	737	0.006890756	yes	8595.517356	Spearman's rank correlation rho
Brevundimonas	Candidatus_Actinomarina	-0.5745	6.00E-04	735	0.006872082	yes	8590.473955	Spearman's rank correlation rho
Erythrobacter	Psychromonas	-0.5743	6.00E-04	739	0.00690943	yes	8589.407409	Spearman's rank correlation rho
Paracoccus	Salinimicrobium	-0.5742	6.00E-04	752	0.007030812	yes	8589.067113	Spearman's rank correlation rho
Exiguobacterium	Oceanibaculum	-0.5726	6.00E-04	742	0.006937442	yes	8579.912235	Spearman's rank correlation rho
NS5_marine_group	Thalassospira	-0.5722	6.00E-04	750	0.007012138	yes	8578.035784	Spearman's rank correlation rho
NS5_marine_group	Rheinheimera	-0.5719	6.00E-04	749	0.007002801	yes	8576.024119	Spearman's rank correlation rho
Methylobacterium_Methylorubrum	Pseudoalteromonas	-0.5716	6.00E-04	748	0.006993464	yes	8574.652897	Spearman's rank correlation rho
Brevundimonas	Streptococcus	-0.5707	6.00E-04	736	0.006881419	yes	8570	Spearman's rank correlation rho
Escherichia_Shigella	Vitellibacter	-0.5707	6.00E-04	740	0.006918768	yes	8569.775345	Spearman's rank correlation rho
Flavobacterium	Moraxella	-0.5707	6.00E-04	744	0.006956116	yes	8569.764211	Spearman's rank correlation rho
Escherichia_Shigella	Pseudomonas	-0.5705	7.00E-04	762	0.007124183	yes	8568.85419	Spearman's rank correlation rho
Joostella	Streptococcus	-0.5705	7.00E-04	769	0.007189542	yes	8568.417768	Spearman's rank correlation rho
Candidatus_Actinomarina	Joostella	-0.5697	7.00E-04	759	0.007096172	yes	8564.325655	Spearman's rank correlation rho
Erythrobacter	Micrococcus	-0.5685	7.00E-04	760	0.007105509	yes	8557.665518	Spearman's rank correlation rho
Exiguobacterium	Sulfitobacter	-0.5684	7.00E-04	764	0.007142857	yes	8557.124267	Spearman's rank correlation rho
Candidatus_Actinomarina	Flavobacterium	-0.5682	7.00E-04	758	0.007086835	yes	8556.30683	Spearman's rank correlation rho
Lysobacter	Micrococcus	-0.566	7.00E-04	773	0.007226891	yes	8544.269141	Spearman's rank correlation rho
Halomonas	Massilia	-0.5659	7.00E-04	765	0.007152194	yes	8543.570331	Spearman's rank correlation rho
Oceanibaculum	Paracoccus	-0.5656	7.00E-04	776	0.007254902	yes	8541.715948	Spearman's rank correlation rho
Arcticibacter	Streptococcus	-0.5647	8.00E-04	781	0.007301587	yes	8536.932164	Spearman's rank correlation rho
Prevotella_9	Pseudoalteromonas	-0.5647	8.00E-04	794	0.007422969	yes	8536.956367	Spearman's rank correlation rho
Exiguobacterium	Sumerlaea	-0.5645	8.00E-04	785	0.007338936	yes	8535.697068	Spearman's rank correlation rho
Halomonas	Moraxella	-0.5629	8.00E-04	787	0.00735761	yes	8527.157816	Spearman's rank correlation rho
Moraxella	Pseudohongiella	-0.5612	8.00E-04	792	0.007404295	yes	8517.647414	Spearman's rank correlation rho
Exiguobacterium	Parvibaculum	-0.5608	8.00E-04	784	0.007329599	yes	8515.81981	Spearman's rank correlation rho
Marinobacter	Paracoccus	-0.5601	9.00E-04	804	0.00751634	yes	8512.147144	Spearman's rank correlation rho
Mesoflavibacter	Methylobacterium_Methylorubrum	-0.5601	9.00E-04	806	0.007535014	yes	8511.747452	Spearman's rank correlation rho
NS5_marine_group	Phaeobacter	-0.5596	9.00E-04	807	0.007544351	yes	8508.917252	Spearman's rank correlation rho
Brevundimonas	Cutibacterium	-0.5574	9.00E-04	797	0.00745098	yes	8497.19855	Spearman's rank correlation rho
Escherichia_Shigella	Pseudohongiella	-0.5568	9.00E-04	802	0.007497666	yes	8494.171247	Spearman's rank correlation rho
Candidatus_Actinomarina	Stappia	-0.5566	9.00E-04	799	0.007469655	yes	8492.621453	Spearman's rank correlation rho
Alcanivorax	NS5_marine_group	-0.556	0.001	813	0.007600373	yes	8489.605927	Spearman's rank correlation rho
Methylobacterium_Methylorubrum	Pseudohongiella	-0.5557	0.001	821	0.00767507	yes	8487.960758	Spearman's rank correlation rho
Escherichia_Shigella	Microbacterium	-0.5553	0.001	817	0.007637722	yes	8485.935889	Spearman's rank correlation rho
Alcanivorax	Candidatus_Actinomarina	-0.5542	0.001	812	0.007591036	yes	8479.519125	Spearman's rank correlation rho
Cobetia	NS5_marine_group	-0.5532	0.001	815	0.007619048	yes	8474.475723	Spearman's rank correlation rho
Leeuwenhoekiella	Synechococcus_CC9902	-0.5532	0.001	820	0.007665733	yes	8474.093188	Spearman's rank correlation rho
Pseudohongiella	Roseomonas	-0.5498	0.0011	833	0.007787115	yes	8455.739715	Spearman's rank correlation rho
Martelella	Streptococcus	-0.5497	0.0011	832	0.007777778	yes	8455.432685	Spearman's rank correlation rho
Rheinheimera	Sva0081_sediment_group	-0.5482	0.0012	847	0.007917834	yes	8446.950925	Spearman's rank correlation rho
Marixanthomonas	Roseomonas	-0.5479	0.0012	844	0.007889823	yes	8445.351318	Spearman's rank correlation rho
Halomonas	Neptunomonas	-0.5461	0.0012	842	0.007871148	yes	8435.507553	Spearman's rank correlation rho
Escherichia_Shigella	Thalassospira	-0.546	0.0012	840	0.007852474	yes	8435.233323	Spearman's rank correlation rho
Exiguobacterium	Rheinheimera	-0.5459	0.0012	841	0.007861811	yes	8434.210363	Spearman's rank correlation rho
Arcobacter	Escherichia_Shigella	-0.5448	0.0013	849	0.007936508	yes	8428.502265	Spearman's rank correlation rho
Pseudohongiella	Streptococcus	-0.543	0.0013	856	0.008001867	yes	8418.339094	Spearman's rank correlation rho
Joostella	Massilia	-0.5428	0.0013	855	0.00799253	yes	8417.629889	Spearman's rank correlation rho
Methylobacterium_Methylorubrum	Thalassospira	-0.542	0.0014	870	0.008132586	yes	8413.160386	Spearman's rank correlation rho
Pseudoalteromonas	Roseomonas	-0.542	0.0014	873	0.008160598	yes	8413.046398	Spearman's rank correlation rho
Flavobacterium	Methylobacterium_Methylorubrum	-0.5419	0.0014	862	0.00805789	yes	8412.686013	Spearman's rank correlation rho
Escherichia_Shigella	Sulfitobacter	-0.5416	0.0014	861	0.008048553	yes	8410.950694	Spearman's rank correlation rho
Martelella	NS5_marine_group	-0.5412	0.0014	869	0.008123249	yes	8408.974952	Spearman's rank correlation rho
Methylobacterium_Methylorubrum	Vitellibacter	-0.5385	0.0015	886	0.008281979	yes	8394.316576	Spearman's rank correlation rho
Alcanivorax	Escherichia_Shigella	-0.5379	0.0015	875	0.008179272	yes	8390.916421	Spearman's rank correlation rho
Algoriphagus	Synechococcus_CC9902	-0.5377	0.0015	876	0.008188609	yes	8389.753744	Spearman's rank correlation rho
Escherichia_Shigella	Mesoflavibacter	-0.5376	0.0015	881	0.008235294	yes	8389.347046	Spearman's rank correlation rho
Methylobacterium_Methylorubrum	Pelagibacterium	-0.5351	0.0016	893	0.008347339	yes	8375.377225	Spearman's rank correlation rho
Cutibacterium	Halomonas	-0.5343	0.0016	889	0.008309991	yes	8370.913246	Spearman's rank correlation rho
Exiguobacterium	Muricauda	-0.5343	0.0016	891	0.008328665	yes	8371.034869	Spearman's rank correlation rho
Candidatus_Actinomarina	Spongiibacter	-0.5331	0.0017	899	0.008403361	yes	8364.769731	Spearman's rank correlation rho
Paracoccus	Zunongwangia	-0.5327	0.0017	907	0.008478058	yes	8362.364286	Spearman's rank correlation rho
Cobetia	Exiguobacterium	-0.5321	0.0017	901	0.008422035	yes	8359.037867	Spearman's rank correlation rho
Escherichia_Shigella	Marinobacter	-0.5321	0.0017	902	0.008431373	yes	8358.975363	Spearman's rank correlation rho
Micrococcus	Rheinheimera	-0.5311	0.0018	922	0.008618114	yes	8353.538172	Spearman's rank correlation rho
Streptococcus	TM7a	-0.531	0.0018	926	0.008655462	yes	8353.005753	Spearman's rank correlation rho
Chryseoglobus	Streptococcus	-0.5309	0.0018	918	0.008580766	yes	8352.564347	Spearman's rank correlation rho
Moraxella	Vitellibacter	-0.5299	0.0018	923	0.008627451	yes	8347.302953	Spearman's rank correlation rho
Marixanthomonas	Methylobacterium_Methylorubrum	-0.5286	0.0019	929	0.008683473	yes	8340.197068	Spearman's rank correlation rho
Alcanivorax	Methylobacterium_Methylorubrum	-0.5263	0.002	933	0.008720822	yes	8327.642933	Spearman's rank correlation rho
Pelagibacterium	Roseomonas	-0.5263	0.002	944	0.008823529	yes	8327.599394	Spearman's rank correlation rho
Mesoflavibacter	Micrococcus	-0.526	0.002	939	0.008776844	yes	8325.785683	Spearman's rank correlation rho
Micrococcus	Sulfitobacter	-0.5259	0.002	942	0.008804855	yes	8325.193334	Spearman's rank correlation rho
Micrococcus	Pelagibacterium	-0.5257	0.002	941	0.008795518	yes	8324.135214	Spearman's rank correlation rho
Moraxella	Pelagibacterium	-0.5254	0.002	943	0.008814192	yes	8322.726806	Spearman's rank correlation rho
Methylobacterium_Methylorubrum	Rheinheimera	-0.5253	0.002	940	0.008786181	yes	8321.949415	Spearman's rank correlation rho
Halomonas	Sva0081_sediment_group	-0.5239	0.0021	950	0.008879552	yes	8314.305294	Spearman's rank correlation rho
Massilia	Pseudoalteromonas	-0.5223	0.0022	961	0.00898226	yes	8305.534182	Spearman's rank correlation rho
Marixanthomonas	Micrococcus	-0.5221	0.0022	960	0.008972923	yes	8304.431138	Spearman's rank correlation rho
Cobetia	Massilia	-0.5212	0.0022	957	0.008944911	yes	8299.784517	Spearman's rank correlation rho
Prevotella_9	Rheinheimera	-0.52	0.0023	969	0.009056956	yes	8292.949612	Spearman's rank correlation rho
Brevundimonas	Prevotella_9	-0.5196	0.0023	964	0.009010271	yes	8291.053264	Spearman's rank correlation rho
Rheinheimera	Streptococcus	-0.5196	0.0023	970	0.009066293	yes	8291.201254	Spearman's rank correlation rho
Neptunomonas	Pseudoalteromonas	-0.5192	0.0023	967	0.009038282	yes	8288.847855	Spearman's rank correlation rho
Candidatus_Actinomarina	Thalassospira	-0.5189	0.0023	965	0.009019608	yes	8287.052392	Spearman's rank correlation rho
Alcanivorax	Roseomonas	-0.5188	0.0023	963	0.009000934	yes	8286.822986	Spearman's rank correlation rho
Martelella	Methylobacterium_Methylorubrum	-0.5187	0.0024	977	0.009131653	yes	8286.232347	Spearman's rank correlation rho
Moraxella	Phaeobacter	-0.5187	0.0024	978	0.00914099	yes	8285.810067	Spearman's rank correlation rho
Pseudarcicella	Streptococcus	-0.5165	0.0025	987	0.009225023	yes	8274.103827	Spearman's rank correlation rho
Escherichia_Shigella	Muricauda	-0.5164	0.0025	983	0.009187675	yes	8273.62497	Spearman's rank correlation rho
Cutibacterium	Marixanthomonas	-0.5153	0.0025	982	0.009178338	yes	8267.388938	Spearman's rank correlation rho
Mesoflavibacter	Roseomonas	-0.5152	0.0025	985	0.009206349	yes	8267.048212	Spearman's rank correlation rho
Micrococcus	Thalassospira	-0.5151	0.0026	992	0.009271709	yes	8266.536267	Spearman's rank correlation rho
Joostella	Prevotella_9	-0.515	0.0026	991	0.009262372	yes	8265.887661	Spearman's rank correlation rho
Roseomonas	Vitellibacter	-0.515	0.0026	995	0.00929972	yes	8265.86797	Spearman's rank correlation rho
Streptococcus	Sulfitobacter	-0.513	0.0027	1003	0.009374416	yes	8255.012335	Spearman's rank correlation rho
Micrococcus	Roseovarius	-0.5118	0.0027	1002	0.009365079	yes	8248.571361	Spearman's rank correlation rho
Not_Assigned	Psychromonas	-0.5111	0.0028	1009	0.009430439	yes	8244.355503	Spearman's rank correlation rho
Alcanivorax	Fluviicola	-0.5105	0.0028	1005	0.009393091	yes	8241.441922	Spearman's rank correlation rho
Muricauda	Streptococcus	-0.51	0.0029	1016	0.009495798	yes	8238.772481	Spearman's rank correlation rho
Stappia	Streptococcus	-0.5096	0.0029	1018	0.009514472	yes	8236.30523	Spearman's rank correlation rho
Cerasicoccus	Paracoccus	-0.5092	0.0029	1012	0.00945845	yes	8234.130698	Spearman's rank correlation rho
Streptococcus	Thalassotalea	-0.5079	0.003	1027	0.009598506	yes	8227.349056	Spearman's rank correlation rho
Brevundimonas	Massilia	-0.5075	0.003	1020	0.009533147	yes	8225.038867	Spearman's rank correlation rho
Hydrogenophaga	Streptococcus	-0.5072	0.0031	1033	0.009654528	yes	8223.082785	Spearman's rank correlation rho
Micrococcus	Oceanibaculum	-0.5062	0.0031	1035	0.009673203	yes	8218.059056	Spearman's rank correlation rho
Massilia	Pelagibacterium	-0.5052	0.0032	1044	0.009757236	yes	8212.59068	Spearman's rank correlation rho
Cobetia	Neptunomonas	-0.5041	0.0033	1050	0.009813259	yes	8206.145018	Spearman's rank correlation rho
Mesoflavibacter	Synechococcus_CC9902	-0.504	0.0033	1051	0.009822596	yes	8206.00114	Spearman's rank correlation rho
Candidatus_Actinomarina	Cobetia	-0.5038	0.0033	1048	0.009794585	yes	8204.65375	Spearman's rank correlation rho
Cloacibacterium	Streptococcus	-0.5036	0.0033	1049	0.009803922	yes	8203.732555	Spearman's rank correlation rho
Methylobacterium_Methylorubrum	Phaeobacter	-0.5021	0.0034	1053	0.00984127	yes	8195.377088	Spearman's rank correlation rho
Moraxella	Thalassospira	-0.5014	0.0035	1065	0.009953315	yes	8191.701708	Spearman's rank correlation rho
Alcanivorax	Prevotella_9	-0.5012	0.0035	1057	0.009878618	yes	8190.707155	Spearman's rank correlation rho
Joostella	Synechococcus_CC9902	-0.5011	0.0035	1062	0.009925303	yes	8190.053852	Spearman's rank correlation rho
Pseudoalteromonas	Sva0081_sediment_group	-0.5011	0.0035	1066	0.009962652	yes	8189.910963	Spearman's rank correlation rho
Joostella	Micrococcus	-0.5008	0.0035	1061	0.009915966	yes	8188.338192	Spearman's rank correlation rho
Exiguobacterium	Psychrobacter	-0.5006	0.0035	1060	0.009906629	yes	8187.269792	Spearman's rank correlation rho
Acinetobacter	Halomonas	-0.5	0.0036	1068	0.009981326	yes	8184	Spearman's rank correlation rho
Martelella	Roseomonas	-0.4997	0.0036	1071	0.010009337	yes	8182.517016	Spearman's rank correlation rho
Paracoccus	Salinicola	-0.4991	0.0036	1072	0.010018674	yes	8178.967276	Spearman's rank correlation rho
Exiguobacterium	Salinicola	-0.4989	0.0037	1078	0.010074697	yes	8178.19134	Spearman's rank correlation rho
Escherichia_Shigella	Pelagibacterium	-0.4986	0.0037	1077	0.010065359	yes	8176.627074	Spearman's rank correlation rho
Paracoccus	Parvibaculum	-0.4978	0.0037	1079	0.010084034	yes	8172.105893	Spearman's rank correlation rho
Sumerlaea	Synechococcus_CC9902	-0.4978	0.0037	1080	0.010093371	yes	8171.837628	Spearman's rank correlation rho
Cutibacterium	Stappia	-0.4962	0.0039	1089	0.010177404	yes	8163.32614	Spearman's rank correlation rho
Sva0081_sediment_group	Vitellibacter	-0.4962	0.0039	1093	0.010214753	yes	8163.438541	Spearman's rank correlation rho
Flavobacterium	Roseomonas	-0.4954	0.0039	1091	0.010196078	yes	8158.960922	Spearman's rank correlation rho
Micrococcus	Pseudoalteromonas	-0.4954	0.0039	1092	0.010205415	yes	8159.167925	Spearman's rank correlation rho
Massilia	Pseudohongiella	-0.4948	0.004	1099	0.010270775	yes	8155.83838	Spearman's rank correlation rho
Phaeobacter	Roseomonas	-0.4944	0.004	1100	0.010280112	yes	8153.358415	Spearman's rank correlation rho
Martelella	Micrococcus	-0.4936	0.0041	1109	0.010364146	yes	8149.000437	Spearman's rank correlation rho
NS5_marine_group	Oceanibaculum	-0.4933	0.0041	1110	0.010373483	yes	8147.294158	Spearman's rank correlation rho
Cobetia	Sva0081_sediment_group	-0.493	0.0041	1106	0.010336134	yes	8145.681868	Spearman's rank correlation rho
Escherichia_Shigella	Vagococcus	-0.4924	0.0042	1116	0.010429505	yes	8142.533327	Spearman's rank correlation rho
Exiguobacterium	Leeuwenhoekiella	-0.4923	0.0042	1117	0.010438842	yes	8142.103918	Spearman's rank correlation rho
Moraxella	Stappia	-0.492	0.0042	1120	0.010466853	yes	8140.14209	Spearman's rank correlation rho
Streptococcus	Vitellibacter	-0.4915	0.0043	1125	0.010513539	yes	8137.863696	Spearman's rank correlation rho
Halomonas	Synechococcus_CC9902	-0.4909	0.0043	1121	0.01047619	yes	8134.13793	Spearman's rank correlation rho
Roseomonas	Thalassospira	-0.4908	0.0043	1124	0.010504202	yes	8133.960556	Spearman's rank correlation rho
Pseudohongiella	Sva0081_sediment_group	-0.4903	0.0044	1133	0.010588235	yes	8131.06152	Spearman's rank correlation rho
Joostella	Moraxella	-0.4898	0.0044	1131	0.010569561	yes	8128.238628	Spearman's rank correlation rho
Spongiibacter	Streptococcus	-0.4898	0.0044	1134	0.010597572	yes	8128.434096	Spearman's rank correlation rho
Prevotella_9	Pseudohongiella	-0.4896	0.0045	1140	0.010653595	yes	8127.12521	Spearman's rank correlation rho
Brevundimonas	Moraxella	-0.4894	0.0045	1135	0.010606909	yes	8126.331638	Spearman's rank correlation rho
Candidatus_Actinomarina	Pelagibacterium	-0.4888	0.0045	1136	0.010616246	yes	8122.931108	Spearman's rank correlation rho
NS5_marine_group	Pseudomonas	-0.4888	0.0045	1139	0.010644258	yes	8122.942893	Spearman's rank correlation rho
Salinimicrobium	Streptococcus	-0.4885	0.0046	1149	0.010737628	yes	8121.154757	Spearman's rank correlation rho
Candidatus_Actinomarina	Phaeobacter	-0.4883	0.0046	1142	0.010672269	yes	8120.340597	Spearman's rank correlation rho
Candidatus_Actinomarina	Salinicola	-0.4883	0.0046	1143	0.010681606	yes	8120.208304	Spearman's rank correlation rho
NS5_marine_group	Salinicola	-0.4883	0.0046	1147	0.010718954	yes	8120.208304	Spearman's rank correlation rho
Alcanivorax	Synechococcus_CC9902	-0.4875	0.0047	1150	0.010746965	yes	8115.646759	Spearman's rank correlation rho
Spongiibacter	Sulfurimonas	-0.487	0.0047	1154	0.010784314	yes	8112.899792	Spearman's rank correlation rho
Exiguobacterium	Lysobacter	-0.4864	0.0048	1159	0.010830999	yes	8109.785693	Spearman's rank correlation rho
Martelella	Massilia	-0.4858	0.0048	1163	0.010868347	yes	8106.433576	Spearman's rank correlation rho
Massilia	Spongiibacter	-0.4856	0.0048	1164	0.010877684	yes	8105.363141	Spearman's rank correlation rho
Massilia	Phaeobacter	-0.4849	0.0049	1169	0.01092437	yes	8101.547387	Spearman's rank correlation rho
Leeuwenhoekiella	Micrococcus	-0.4847	0.0049	1168	0.010915033	yes	8100.55065	Spearman's rank correlation rho
Escherichia_Shigella	Salinicola	-0.4845	0.005	1173	0.010961718	yes	8099.568226	Spearman's rank correlation rho
Exiguobacterium	Microbacterium	-0.4839	0.005	1174	0.010971055	yes	8095.985389	Spearman's rank correlation rho
Candidatus_Actinomarina	Vitellibacter	-0.4832	0.0051	1177	0.010999066	yes	8092.259683	Spearman's rank correlation rho
Clade_Ia	Lysobacter	-0.4821	0.0052	1180	0.011027077	yes	8086.374882	Spearman's rank correlation rho
Candidatus_Actinomarina	Parvibaculum	-0.4811	0.0053	1184	0.011064426	yes	8080.743858	Spearman's rank correlation rho
NS5_marine_group	Parvibaculum	-0.4811	0.0053	1186	0.0110831	yes	8080.743858	Spearman's rank correlation rho
Escherichia_Shigella	Pseudooceanicola	-0.4802	0.0054	1189	0.011111111	yes	8075.802929	Spearman's rank correlation rho
Joostella	Sulfurimonas	-0.4801	0.0054	1191	0.011129785	yes	8075.616192	Spearman's rank correlation rho
Flavobacterium	Sva0081_sediment_group	-0.48	0.0054	1190	0.011120448	yes	8074.769723	Spearman's rank correlation rho
Cutibacterium	Ponticoccus	-0.4798	0.0055	1196	0.011176471	yes	8073.578531	Spearman's rank correlation rho
Mesoflavibacter	Streptococcus	-0.4792	0.0055	1199	0.011204482	yes	8070.396991	Spearman's rank correlation rho
Cutibacterium	Sulfitobacter	-0.4784	0.0056	1201	0.011223156	yes	8065.920619	Spearman's rank correlation rho
Mesoflavibacter	Moraxella	-0.4777	0.0057	1210	0.01130719	yes	8062.377633	Spearman's rank correlation rho
Roseomonas	Sulfitobacter	-0.4777	0.0057	1213	0.011335201	yes	8062.485246	Spearman's rank correlation rho
Marixanthomonas	Moraxella	-0.4774	0.0057	1209	0.011297852	yes	8060.766901	Spearman's rank correlation rho
Arcobacter	Cutibacterium	-0.4769	0.0058	1214	0.011344538	yes	8058.069319	Spearman's rank correlation rho
Cobetia	Methylobacterium_Methylorubrum	-0.4768	0.0058	1215	0.011353875	yes	8057.51381	Spearman's rank correlation rho
Cutibacterium	Phaeobacter	-0.4767	0.0058	1216	0.011363212	yes	8057.005948	Spearman's rank correlation rho
Erythrobacter	Synechococcus_CC9902	-0.4762	0.0059	1220	0.01140056	yes	8054.335334	Spearman's rank correlation rho
NS5_marine_group	Stappia	-0.4757	0.0059	1224	0.011437908	yes	8051.576267	Spearman's rank correlation rho
Henriciella	Paracoccus	-0.4756	0.0059	1221	0.011409897	yes	8050.980241	Spearman's rank correlation rho
Marixanthomonas	Massilia	-0.4756	0.0059	1223	0.011428571	yes	8050.751917	Spearman's rank correlation rho
Moraxella	Salinicola	-0.475	0.006	1233	0.011521942	yes	8047.381093	Spearman's rank correlation rho
Cutibacterium	Martelella	-0.4749	0.006	1229	0.011484594	yes	8046.792501	Spearman's rank correlation rho
Muricauda	NS5_marine_group	-0.4744	0.0061	1240	0.011587302	yes	8044.146464	Spearman's rank correlation rho
Rheinheimera	Roseomonas	-0.4742	0.0061	1241	0.011596639	yes	8043.066688	Spearman's rank correlation rho
Salinicola	Streptococcus	-0.4736	0.0062	1246	0.011643324	yes	8040.09484	Spearman's rank correlation rho
Massilia	Pseudooceanicola	-0.4732	0.0062	1245	0.011633987	yes	8037.722078	Spearman's rank correlation rho
Cutibacterium	Erythrobacter	-0.4731	0.0062	1243	0.011615313	yes	8037.008013	Spearman's rank correlation rho
Methylobacterium_Methylorubrum	Salinicola	-0.4728	0.0063	1251	0.011690009	yes	8035.385439	Spearman's rank correlation rho
Alcanivorax	Micrococcus	-0.4727	0.0063	1248	0.011661998	yes	8034.872336	Spearman's rank correlation rho
Hyphomonas	Paracoccus	-0.4723	0.0063	1250	0.011680672	yes	8032.794854	Spearman's rank correlation rho
Cutibacterium	Rheinheimera	-0.4718	0.0064	1253	0.011708683	yes	8029.903244	Spearman's rank correlation rho
Cobetia	Roseomonas	-0.4716	0.0064	1252	0.011699346	yes	8029.116853	Spearman's rank correlation rho
Exiguobacterium	Spongiibacter	-0.4716	0.0064	1256	0.011736695	yes	8029.17565	Spearman's rank correlation rho
Micrococcus	Pseudohongiella	-0.4716	0.0064	1258	0.011755369	yes	8028.784658	Spearman's rank correlation rho
Exiguobacterium	Roseovarius	-0.4706	0.0066	1270	0.011867414	yes	8023.723619	Spearman's rank correlation rho
Brevundimonas	NS5_marine_group	-0.4705	0.0066	1269	0.011858077	yes	8023.0913	Spearman's rank correlation rho
Pelagibacterium	Sva0081_sediment_group	-0.4703	0.0066	1272	0.011886088	yes	8021.713392	Spearman's rank correlation rho
Methylobacterium_Methylorubrum	Oceanibaculum	-0.4692	0.0067	1276	0.011923436	yes	8016.01323	Spearman's rank correlation rho
Candidatus_Actinomarina	Marixanthomonas	-0.4679	0.0069	1280	0.011960784	yes	8008.775698	Spearman's rank correlation rho
NS5_marine_group	Sulfitobacter	-0.4676	0.007	1286	0.012016807	yes	8006.965313	Spearman's rank correlation rho
Synechococcus_CC9902	Thalassospira	-0.4674	0.007	1288	0.012035481	yes	8005.913804	Spearman's rank correlation rho
Cutibacterium	Flavobacterium	-0.4673	0.007	1284	0.011998133	yes	8005.413547	Spearman's rank correlation rho
Pseudoalteromonas	Sulfurimonas	-0.467	0.007	1287	0.012026144	yes	8004.178289	Spearman's rank correlation rho
Moraxella	Spongiibacter	-0.4665	0.0071	1289	0.012044818	yes	8001.258957	Spearman's rank correlation rho
Pseudomonas	Streptococcus	-0.4661	0.0072	1293	0.012082166	yes	7999.233078	Spearman's rank correlation rho
Acidovorax	Streptococcus	-0.4654	0.0073	1295	0.01210084	yes	7995.352593	Spearman's rank correlation rho
Alcanivorax	Streptococcus	-0.4644	0.0074	1297	0.012119514	yes	7990	Spearman's rank correlation rho
Prevotella_9	Spongiibacter	-0.4642	0.0074	1298	0.012128852	yes	7988.672449	Spearman's rank correlation rho
Candidatus_Actinomarina	Ponticoccus	-0.4631	0.0076	1306	0.012203548	yes	7982.641928	Spearman's rank correlation rho
Leeuwenhoekiella	Psychromonas	-0.4631	0.0076	1309	0.012231559	yes	7982.848745	Spearman's rank correlation rho
NS5_marine_group	Ponticoccus	-0.4631	0.0076	1312	0.01225957	yes	7982.641928	Spearman's rank correlation rho
Roseovarius	Streptococcus	-0.4631	0.0076	1313	0.012268908	yes	7982.402986	Spearman's rank correlation rho
Massilia	Mesoflavibacter	-0.4623	0.0077	1316	0.012296919	yes	7978.390989	Spearman's rank correlation rho
Sva0081_sediment_group	Thalassospira	-0.4616	0.0078	1322	0.012352941	yes	7974.405646	Spearman's rank correlation rho
Clade_Ib	Moraxella	-0.4615	0.0078	1318	0.012315593	yes	7973.941011	Spearman's rank correlation rho
Moraxella	Ponticoccus	-0.4615	0.0078	1321	0.012343604	yes	7973.941011	Spearman's rank correlation rho
Escherichia_Shigella	Sumerlaea	-0.4614	0.0079	1324	0.012371615	yes	7973.531978	Spearman's rank correlation rho
Alteromonas	Thauera	-0.4606	0.008	1326	0.012390289	yes	7968.765486	Spearman's rank correlation rho
Oceanibaculum	Sulfurimonas	-0.4606	0.008	1328	0.012408964	yes	7968.766915	Spearman's rank correlation rho
Alcanivorax	Psychromonas	-0.4604	0.008	1325	0.012380952	yes	7967.768627	Spearman's rank correlation rho
Candidatus_Actinomarina	Mesoflavibacter	-0.4601	0.0081	1330	0.012427638	yes	7966.132731	Spearman's rank correlation rho
Joostella	NS5_marine_group	-0.4599	0.0081	1333	0.012455649	yes	7965.099626	Spearman's rank correlation rho
Idiomarina	Micrococcus	-0.4592	0.0082	1336	0.01248366	yes	7961.259448	Spearman's rank correlation rho
Synechococcus_CC9902	Vitellibacter	-0.4587	0.0083	1343	0.01254902	yes	7958.594336	Spearman's rank correlation rho
Ascidiaceihabitans	Streptococcus	-0.4586	0.0083	1339	0.012511671	yes	7958.116183	Spearman's rank correlation rho
Candidatus_Actinomarina	Erythrobacter	-0.4581	0.0084	1345	0.012567694	yes	7955.629293	Spearman's rank correlation rho
Erythrobacter	NS5_marine_group	-0.4581	0.0084	1346	0.012577031	yes	7955.629293	Spearman's rank correlation rho
Prevotella_9	Stappia	-0.4581	0.0084	1347	0.012586368	yes	7955.458862	Spearman's rank correlation rho
Alcanivorax	Massilia	-0.4574	0.0085	1348	0.012595705	yes	7951.354793	Spearman's rank correlation rho
Candidatus_Actinomarina	Martelella	-0.4567	0.0086	1355	0.012661064	yes	7947.651826	Spearman's rank correlation rho
Escherichia_Shigella	Oceanibaculum	-0.4563	0.0087	1359	0.012698413	yes	7945.365599	Spearman's rank correlation rho
Neptunomonas	Rheinheimera	-0.456	0.0087	1360	0.01270775	yes	7943.854566	Spearman's rank correlation rho
Paracoccus	Pseudarcicella	-0.4558	0.0087	1362	0.012726424	yes	7942.829775	Spearman's rank correlation rho
Flavobacterium	Psychromonas	-0.4544	0.009	1374	0.012838469	yes	7934.947392	Spearman's rank correlation rho
Fluviicola	Thalassospira	-0.4535	0.0091	1377	0.01286648	yes	7930.535994	Spearman's rank correlation rho
Martelella	Moraxella	-0.4533	0.0092	1381	0.012903828	yes	7928.96735	Spearman's rank correlation rho
Hyphomonas	Synechococcus_CC9902	-0.452	0.0094	1386	0.012950514	yes	7921.98802	Spearman's rank correlation rho
Neptunomonas	Parvibaculum	-0.4512	0.0095	1389	0.012978525	yes	7917.988353	Spearman's rank correlation rho
Cutibacterium	Lysobacter	-0.4507	0.0096	1390	0.012987862	yes	7914.880501	Spearman's rank correlation rho
Pelagibacterium	Synechococcus_CC9902	-0.4496	0.0098	1397	0.013053221	yes	7909.089362	Spearman's rank correlation rho
Methylobacterium_Methylorubrum	Muricauda	-0.4492	0.0099	1400	0.013081232	yes	7906.964603	Spearman's rank correlation rho
Streptococcus	Thalassospira	-0.4492	0.0099	1401	0.01309057	yes	7906.940394	Spearman's rank correlation rho
Joostella	Psychromonas	-0.4484	0.0101	1404	0.013118581	yes	7902.62833	Spearman's rank correlation rho
Pelagibacterium	Streptococcus	-0.4481	0.0101	1405	0.013127918	yes	7900.943719	Spearman's rank correlation rho
Micrococcus	Stappia	-0.4478	0.0102	1410	0.013174603	yes	7899.123593	Spearman's rank correlation rho
Stappia	Synechococcus_CC9902	-0.4476	0.0102	1411	0.01318394	yes	7898.099503	Spearman's rank correlation rho
Aquabacterium	Streptococcus	-0.4474	0.0102	1406	0.013137255	yes	7896.992099	Spearman's rank correlation rho
Candidatus_Actinomarina	Sulfitobacter	-0.4468	0.0104	1414	0.013211951	yes	7893.703483	Spearman's rank correlation rho
Leeuwenhoekiella	Paracoccus	-0.4467	0.0104	1417	0.013239963	yes	7893.164197	Spearman's rank correlation rho
Erythrobacter	Moraxella	-0.4466	0.0104	1415	0.013221289	yes	7892.638078	Spearman's rank correlation rho
Moraxella	Oceanibaculum	-0.4466	0.0104	1418	0.0132493	yes	7892.638078	Spearman's rank correlation rho
Cobetia	Paracoccus	-0.4459	0.0105	1420	0.013267974	yes	7888.891986	Spearman's rank correlation rho
Pseudooceanicola	Streptococcus	-0.4459	0.0105	1421	0.013277311	yes	7888.566122	Spearman's rank correlation rho
Fluviicola	Parvibaculum	-0.4456	0.0106	1422	0.013286648	yes	7887.239967	Spearman's rank correlation rho
Synechococcus_CC9902	Zunongwangia	-0.445	0.0107	1426	0.013323996	yes	7883.985557	Spearman's rank correlation rho
Aureispira	Streptococcus	-0.4446	0.0108	1427	0.013333333	yes	7881.876062	Spearman's rank correlation rho
Oceanibaculum	Streptococcus	-0.4438	0.0109	1429	0.013352007	yes	7877.641719	Spearman's rank correlation rho
Cutibacterium	Pseudoalteromonas	-0.4432	0.0111	1434	0.013398693	yes	7874.053034	Spearman's rank correlation rho
Cutibacterium	Mesoflavibacter	-0.4428	0.0111	1433	0.013389356	yes	7872.127741	Spearman's rank correlation rho
Micrococcus	Sumerlaea	-0.4424	0.0112	1441	0.013464052	yes	7869.628325	Spearman's rank correlation rho
Micrococcus	Ponticoccus	-0.4422	0.0113	1442	0.013473389	yes	7868.495698	Spearman's rank correlation rho
Brevundimonas	Sva0081_sediment_group	-0.4413	0.0115	1444	0.013492063	yes	7863.721384	Spearman's rank correlation rho
Escherichia_Shigella	Pseudarcobacter	-0.4406	0.0116	1447	0.013520075	yes	7859.778206	Spearman's rank correlation rho
Massilia	Salinicola	-0.4403	0.0117	1453	0.013576097	yes	7858.211923	Spearman's rank correlation rho
Alcanivorax	Cutibacterium	-0.4402	0.0117	1448	0.013529412	yes	7857.491027	Spearman's rank correlation rho
Moraxella	Parvibaculum	-0.4396	0.0118	1459	0.01363212	yes	7854.702395	Spearman's rank correlation rho
Cobetia	Micrococcus	-0.4388	0.012	1465	0.013688142	yes	7849.995705	Spearman's rank correlation rho
Mesoflavibacter	Prevotella_9	-0.4385	0.0121	1469	0.01372549	yes	7848.305367	Spearman's rank correlation rho
Photobacterium	Pseudomonas	-0.4383	0.0121	1470	0.013734827	yes	7847.358932	Spearman's rank correlation rho
Pseudomonas	Roseomonas	-0.438	0.0122	1473	0.013762838	yes	7845.917484	Spearman's rank correlation rho
Marixanthomonas	Sulfurimonas	-0.4376	0.0123	1474	0.013772176	yes	7843.650401	Spearman's rank correlation rho
Streptococcus	Vagococcus	-0.4373	0.0123	1476	0.01379085	yes	7842.11115	Spearman's rank correlation rho
Oceanibaculum	Roseomonas	-0.4363	0.0125	1479	0.013818861	yes	7836.396397	Spearman's rank correlation rho
Phaeobacter	Sva0081_sediment_group	-0.4359	0.0126	1483	0.013856209	yes	7834.289946	Spearman's rank correlation rho
Pelagibacterium	Prevotella_9	-0.4357	0.0127	1485	0.013874883	yes	7833.16884	Spearman's rank correlation rho
Martelella	Psychromonas	-0.435	0.0128	1487	0.013893557	yes	7829.318685	Spearman's rank correlation rho
Micrococcus	Spongiibacter	-0.4348	0.0129	1489	0.013912232	yes	7828.335626	Spearman's rank correlation rho
Massilia	Vitellibacter	-0.4342	0.013	1491	0.013930906	yes	7824.731749	Spearman's rank correlation rho
Psychromonas	Sulfitobacter	-0.4342	0.013	1493	0.01394958	yes	7824.882489	Spearman's rank correlation rho
Cerasicoccus	Streptococcus	-0.434	0.0131	1496	0.013977591	yes	7823.853504	Spearman's rank correlation rho
Methylobacterium_Methylorubrum	Parvibaculum	-0.4339	0.0131	1499	0.014005602	yes	7823.337874	Spearman's rank correlation rho
Roseovarius	Synechococcus_CC9902	-0.4338	0.0131	1501	0.014024276	yes	7822.757843	Spearman's rank correlation rho
Massilia	Stappia	-0.4335	0.0132	1503	0.014042951	yes	7820.931137	Spearman's rank correlation rho
Escherichia_Shigella	Parvibaculum	-0.433	0.0133	1505	0.014061625	yes	7818.199864	Spearman's rank correlation rho
Streptococcus	Sumerlaea	-0.4329	0.0133	1506	0.014070962	yes	7817.761648	Spearman's rank correlation rho
Alcanivorax	Moraxella	-0.4327	0.0134	1507	0.014080299	yes	7816.72797	Spearman's rank correlation rho
Idiomarina	Moraxella	-0.4324	0.0135	1510	0.01410831	yes	7815.173015	Spearman's rank correlation rho
Fluviicola	Lysobacter	-0.4323	0.0135	1508	0.014089636	yes	7814.421727	Spearman's rank correlation rho
Ponticoccus	Prevotella_9	-0.432	0.0136	1513	0.014136321	yes	7812.806682	Spearman's rank correlation rho
Marixanthomonas	Sva0081_sediment_group	-0.4312	0.0137	1516	0.014164332	yes	7808.647752	Spearman's rank correlation rho
Candidatus_Actinomarina	Pseudooceanicola	-0.4309	0.0138	1517	0.014173669	yes	7807.073979	Spearman's rank correlation rho
Arcobacter	Moraxella	-0.4307	0.0139	1519	0.014192344	yes	7805.892454	Spearman's rank correlation rho
Pseudoalteromonas	Streptococcus	-0.43	0.014	1521	0.014211018	yes	7802	Spearman's rank correlation rho
Brevundimonas	Methylobacterium_Methylorubrum	-0.4298	0.0141	1522	0.014220355	yes	7800.769463	Spearman's rank correlation rho
Joostella	Methylobacterium_Methylorubrum	-0.4292	0.0142	1525	0.014248366	yes	7797.458654	Spearman's rank correlation rho
Cobetia	Pelagibacterium	0.4293	0.0142	1524	0.014239029	yes	3113.785009	Spearman's rank correlation rho
Bacillus	Hydrogenophaga	0.4295	0.0142	1523	0.014229692	yes	3112.548965	Spearman's rank correlation rho
Henriciella	Pseudooceanicola	0.4304	0.0139	1520	0.014201681	yes	3107.651769	Spearman's rank correlation rho
Exiguobacterium	Prevotella_9	0.4308	0.0138	1518	0.014183007	yes	3105.317675	Spearman's rank correlation rho
Chryseoglobus	Rhodoferax	0.4313	0.0137	1514	0.014145658	yes	3102.629108	Spearman's rank correlation rho
Idiomarina	Pelagibacterium	0.4314	0.0137	1515	0.014154995	yes	3102.137527	Spearman's rank correlation rho
Algoriphagus	Pelagibacterium	0.4316	0.0136	1511	0.014117647	yes	3101.225472	Spearman's rank correlation rho
Mesoflavibacter	Pseudooceanicola	0.4317	0.0136	1512	0.014126984	yes	3100.669134	Spearman's rank correlation rho
Henriciella	HIMB11	0.4322	0.0135	1509	0.014098973	yes	3098.074048	Spearman's rank correlation rho
Spongiibacter	Zunongwangia	0.4334	0.0132	1504	0.014052288	yes	3091.335914	Spearman's rank correlation rho
Aureispira	Fluviicola	0.4337	0.0132	1502	0.014033613	yes	3089.896117	Spearman's rank correlation rho
Erythrobacter	Hydrogenophaga	0.4338	0.0131	1498	0.013996265	yes	3089.397029	Spearman's rank correlation rho
Arcobacter	Pseudarcicella	0.4339	0.0131	1495	0.013968254	yes	3088.498196	Spearman's rank correlation rho
Photobacterium	Synechococcus_CC9902	0.434	0.0131	1500	0.014014939	yes	3087.872344	Spearman's rank correlation rho
Cobetia	Spongiibacter	0.4341	0.0131	1497	0.013986928	yes	3087.761992	Spearman's rank correlation rho
Algoriphagus	Salinimicrobium	0.4345	0.013	1490	0.013921569	yes	3085.345512	Spearman's rank correlation rho
Not_Assigned	Ponticoccus	0.4345	0.013	1492	0.013940243	yes	3085.563378	Spearman's rank correlation rho
Tepidicaulis	Thalassospira	0.4345	0.013	1494	0.013958917	yes	3085.244243	Spearman's rank correlation rho
Hyphomonas	Zunongwangia	0.4349	0.0129	1488	0.013902894	yes	3083.03979	Spearman's rank correlation rho
Flavobacterium	Tepidicaulis	0.4354	0.0128	1486	0.01388422	yes	3080.579523	Spearman's rank correlation rho
Brevundimonas	Henriciella	0.4357	0.0127	1484	0.013865546	yes	3078.941857	Spearman's rank correlation rho
Caenispirillum	Marixanthomonas	0.4359	0.0126	1480	0.013828198	yes	3077.504603	Spearman's rank correlation rho
Cobetia	Rhodoferax	0.4359	0.0126	1481	0.013837535	yes	3077.938382	Spearman's rank correlation rho
Oceanibaculum	Parvibaculum	0.4363	0.0126	1482	0.013846872	yes	3075.686275	Spearman's rank correlation rho
Cerasicoccus	Roseovarius	0.4365	0.0125	1478	0.013809524	yes	3074.455737	Spearman's rank correlation rho
Acinetobacter	Paracoccus	0.4371	0.0124	1477	0.013800187	yes	3071.125619	Spearman's rank correlation rho
Pseudooceanicola	Tepidicaulis	0.4372	0.0123	1475	0.013781513	yes	3070.762837	Spearman's rank correlation rho
Erythrobacter	Vagococcus	0.4376	0.0122	1471	0.013744164	yes	3068.224976	Spearman's rank correlation rho
Oceanibaculum	Ponticoccus	0.4381	0.0122	1472	0.013753501	yes	3065.849978	Spearman's rank correlation rho
Algoriphagus	Zunongwangia	0.4382	0.0121	1467	0.013706816	yes	3065.021164	Spearman's rank correlation rho
Arcticibacter	Flavobacterium	0.4382	0.0121	1468	0.013716153	yes	3065.332512	Spearman's rank correlation rho
Leeuwenhoekiella	Pseudoalteromonas	0.4387	0.012	1466	0.013697479	yes	3062.222448	Spearman's rank correlation rho
Erythrobacter	Rhodoferax	0.4392	0.0119	1463	0.013669468	yes	3059.727556	Spearman's rank correlation rho
Micrococcus	Streptococcus	0.4392	0.0119	1464	0.013678805	yes	3059.915294	Spearman's rank correlation rho
Alcanivorax	Tepidicaulis	0.4393	0.0119	1462	0.013660131	yes	3059.33589	Spearman's rank correlation rho
Brumimicrobium	Marinobacterium	0.4395	0.0118	1456	0.013604108	yes	3058.050381	Spearman's rank correlation rho
Cyclobacterium	Pseudoalteromonas	0.4395	0.0118	1457	0.013613445	yes	3057.862646	Spearman's rank correlation rho
Photobacterium	Tenacibaculum	0.4395	0.0118	1460	0.013641457	yes	3057.838856	Spearman's rank correlation rho
Algoriphagus	Pseudomonas	0.4396	0.0118	1454	0.013585434	yes	3057.642845	Spearman's rank correlation rho
Stappia	Vibrio	0.4396	0.0118	1461	0.013650794	yes	3057.660058	Spearman's rank correlation rho
Mesoflavibacter	Salinicola	0.4398	0.0118	1458	0.013622782	yes	3056.670986	Spearman's rank correlation rho
Brevundimonas	Cobetia	0.4399	0.0118	1455	0.013594771	yes	3056	Spearman's rank correlation rho
Martelella	Pseudooceanicola	0.44	0.0117	1452	0.01356676	yes	3055.189404	Spearman's rank correlation rho
Bacillus	Idiomarina	0.4401	0.0117	1449	0.013538749	yes	3054.848033	Spearman's rank correlation rho
Exiguobacterium	Neptunomonas	0.4402	0.0117	1450	0.013548086	yes	3054.485409	Spearman's rank correlation rho
Hydrogenophaga	Neptunomonas	0.4402	0.0117	1451	0.013557423	yes	3053.997592	Spearman's rank correlation rho
Aureispira	Cyanobium_PCC_6307	0.4408	0.0116	1446	0.013510738	yes	3051.079597	Spearman's rank correlation rho
Idiomarina	Vagococcus	0.4412	0.0115	1445	0.013501401	yes	3049.021645	Spearman's rank correlation rho
Algoriphagus	Flavobacterium	0.4416	0.0114	1443	0.013482726	yes	3046.892577	Spearman's rank correlation rho
Brevundimonas	Marinobacter	0.4427	0.0112	1437	0.013426704	yes	3040.69213	Spearman's rank correlation rho
Leeuwenhoekiella	Microbacterium	0.4427	0.0112	1439	0.013445378	yes	3040.767029	Spearman's rank correlation rho
Lysobacter	Zunongwangia	0.4427	0.0112	1440	0.013454715	yes	3040.623421	Spearman's rank correlation rho
Oceanibaculum	Spongiibacter	0.4428	0.0111	1436	0.013417367	yes	3040.041631	Spearman's rank correlation rho
Hyphomonas	Oceanibaculum	0.4428	0.0112	1438	0.013436041	yes	3040.304882	Spearman's rank correlation rho
Microbacterium	Pseudarcicella	0.4429	0.0111	1435	0.01340803	yes	3039.295682	Spearman's rank correlation rho
Alcanivorax	Pseudooceanicola	0.4432	0.0111	1432	0.013380019	yes	3037.769036	Spearman's rank correlation rho
Cobetia	Mesoflavibacter	0.4436	0.011	1430	0.013361345	yes	3035.78104	Spearman's rank correlation rho
Pseudarcobacter	Vagococcus	0.4436	0.011	1431	0.013370682	yes	3035.952561	Spearman's rank correlation rho
Joostella	Not_Assigned	0.4444	0.0108	1428	0.01334267	yes	3031.185898	Spearman's rank correlation rho
Aquabacterium	Fluviicola	0.4449	0.0107	1423	0.013295985	yes	3028.779861	Spearman's rank correlation rho
Arcobacter	Brumimicrobium	0.445	0.0107	1424	0.013305322	yes	3028.014443	Spearman's rank correlation rho
Cyclobacterium	Microbacterium	0.4451	0.0107	1425	0.013314659	yes	3027.527379	Spearman's rank correlation rho
Alteromonas	Pelagibacterium	0.446	0.0105	1419	0.013258637	yes	3022.356441	Spearman's rank correlation rho
Henriciella	Mesoflavibacter	0.4466	0.0104	1416	0.013230626	yes	3019.526065	Spearman's rank correlation rho
Idiomarina	Pseudarcicella	0.447	0.0103	1412	0.013193277	yes	3017.339436	Spearman's rank correlation rho
Rubripirellula	TM7a	0.447	0.0103	1413	0.013202614	yes	3017.182635	Spearman's rank correlation rho
Cyclobacterium	Parvibaculum	0.4474	0.0102	1409	0.013165266	yes	3014.934972	Spearman's rank correlation rho
Aureispira	Chryseoglobus	0.4479	0.0102	1407	0.013146592	yes	3012.402296	Spearman's rank correlation rho
Chryseoglobus	Thalassotalea	0.4479	0.0102	1408	0.013155929	yes	3012.402296	Spearman's rank correlation rho
Leeuwenhoekiella	Pseudomonas	0.4487	0.01	1403	0.013109244	yes	3007.701341	Spearman's rank correlation rho
Cobetia	Stappia	0.4488	0.01	1402	0.013099907	yes	3007.401468	Spearman's rank correlation rho
Marinobacter	Salinicola	0.4491	0.0099	1399	0.013071895	yes	3005.981947	Spearman's rank correlation rho
Algoriphagus	Erythrobacter	0.4498	0.0098	1395	0.013034547	yes	3001.624912	Spearman's rank correlation rho
Arcobacter	Flavobacterium	0.4498	0.0098	1396	0.013043884	yes	3001.938235	Spearman's rank correlation rho
Pseudohongiella	Roseibacillus	0.45	0.0098	1398	0.013062558	yes	3001.038479	Spearman's rank correlation rho
Acidovorax	Salegentibacter	0.4502	0.0097	1392	0.013006536	yes	2999.745814	Spearman's rank correlation rho
Stappia	Tepidicaulis	0.4502	0.0097	1394	0.01302521	yes	2999.70434	Spearman's rank correlation rho
Exiguobacterium	Sulfurimonas	0.4505	0.0097	1393	0.013015873	yes	2998.002579	Spearman's rank correlation rho
Joostella	Pseudooceanicola	0.4506	0.0096	1391	0.012997199	yes	2997.348297	Spearman's rank correlation rho
Algoriphagus	Joostella	0.4515	0.0095	1387	0.012959851	yes	2992.798538	Spearman's rank correlation rho
Hyphomonas	Morganella	0.4517	0.0095	1388	0.012969188	yes	2991.709132	Spearman's rank correlation rho
Flavobacterium	Marinobacterium	0.4522	0.0094	1385	0.012941176	yes	2988.872189	Spearman's rank correlation rho
Brevundimonas	Pseudooceanicola	0.4523	0.0093	1383	0.012922502	yes	2988.147334	Spearman's rank correlation rho
Fluviicola	HIMB11	0.4526	0.0093	1384	0.012931839	yes	2986.827908	Spearman's rank correlation rho
Ponticoccus	Vibrio	0.4531	0.0092	1382	0.012913165	yes	2983.632434	Spearman's rank correlation rho
Chryseoglobus	Phaeobacter	0.4533	0.0092	1380	0.012894491	yes	2982.858659	Spearman's rank correlation rho
Aeromonas	Not_Assigned	0.4534	0.0092	1379	0.012885154	yes	2982.493936	Spearman's rank correlation rho
Chryseoglobus	Salegentibacter	0.4535	0.0091	1376	0.012857143	yes	2981.787238	Spearman's rank correlation rho
Arcticibacter	Salinicola	0.4538	0.0091	1375	0.012847806	yes	2980.196681	Spearman's rank correlation rho
Not_Assigned	Phaeobacter	0.4538	0.0091	1378	0.012875817	yes	2980.237663	Spearman's rank correlation rho
Alteromonas	Oceanibaculum	0.4543	0.009	1372	0.012819795	yes	2977.353637	Spearman's rank correlation rho
Erythrobacter	Henriciella	0.4543	0.009	1373	0.012829132	yes	2977.142538	Spearman's rank correlation rho
Roseibacillus	Salinicola	0.4549	0.0089	1371	0.012810458	yes	2974.33755	Spearman's rank correlation rho
Hyphomonas	Salinimicrobium	0.455	0.0089	1370	0.01280112	yes	2973.356245	Spearman's rank correlation rho
Bacillus	Salegentibacter	0.4551	0.0089	1368	0.012782446	yes	2972.91534	Spearman's rank correlation rho
Aeromonas	Erythrobacter	0.4552	0.0088	1364	0.012745098	yes	2972.325522	Spearman's rank correlation rho
Cyanobium_PCC_6307	Hydrogenophaga	0.4552	0.0089	1369	0.012791783	yes	2972.526611	Spearman's rank correlation rho
Algoriphagus	Martelella	0.4553	0.0088	1365	0.012754435	yes	2971.952401	Spearman's rank correlation rho
Henriciella	Phaeobacter	0.4556	0.0088	1366	0.012763772	yes	2970.158961	Spearman's rank correlation rho
Pseudoalteromonas	Pseudooceanicola	0.4556	0.0088	1367	0.012773109	yes	2970.504062	Spearman's rank correlation rho
Not_Assigned	Thalassospira	0.4559	0.0087	1361	0.012717087	yes	2968.779239	Spearman's rank correlation rho
Algoriphagus	Hyphomonas	0.456	0.0087	1358	0.012689076	yes	2967.982712	Spearman's rank correlation rho
Parvibaculum	Phaeobacter	0.4562	0.0087	1363	0.012735761	yes	2967.193826	Spearman's rank correlation rho
Arcobacter	Hydrogenophaga	0.4565	0.0086	1354	0.012651727	yes	2965.539961	Spearman's rank correlation rho
Leeuwenhoekiella	Roseovarius	0.4565	0.0086	1357	0.012679739	yes	2965.282473	Spearman's rank correlation rho
Algoriphagus	Parvibaculum	0.4567	0.0086	1353	0.01264239	yes	2964.356744	Spearman's rank correlation rho
Chryseoglobus	Pseudarcobacter	0.4568	0.0086	1356	0.012670401	yes	2963.680552	Spearman's rank correlation rho
Brevundimonas	Cerasicoccus	0.4575	0.0085	1349	0.012605042	yes	2959.97209	Spearman's rank correlation rho
Moraxella	Streptococcus	0.4575	0.0085	1352	0.012633053	yes	2959.820425	Spearman's rank correlation rho
Aestuariicella	Urania_1B_19_marine_sediment_group	0.4576	0.0084	1344	0.012558357	yes	2959.067321	Spearman's rank correlation rho
Leeuwenhoekiella	Spongiibacter	0.4576	0.0085	1350	0.012614379	yes	2959.434572	Spearman's rank correlation rho
Massilia	Streptococcus	0.4576	0.0085	1351	0.012623716	yes	2959.495274	Spearman's rank correlation rho
Micrococcus	Prevotella_9	0.4583	0.0083	1342	0.012539683	yes	2955.495024	Spearman's rank correlation rho
Halomonas	Tepidicaulis	0.4585	0.0083	1341	0.012530345	yes	2954.291788	Spearman's rank correlation rho
Caenispirillum	Muricauda	0.4586	0.0083	1340	0.012521008	yes	2953.82562	Spearman's rank correlation rho
Parvibaculum	Pelagibacterium	0.4589	0.0082	1337	0.012492997	yes	2952.011566	Spearman's rank correlation rho
Cobetia	Martelella	0.4595	0.0082	1334	0.012464986	yes	2949.101502	Spearman's rank correlation rho
Hyphomonas	Pseudomonas	0.4595	0.0082	1335	0.012474323	yes	2948.916111	Spearman's rank correlation rho
Parvibaculum	Sumerlaea	0.4595	0.0082	1338	0.012502334	yes	2949.089775	Spearman's rank correlation rho
Arcobacter	Pseudomonas	0.4596	0.0081	1329	0.012418301	yes	2948.675614	Spearman's rank correlation rho
Idiomarina	Rubripirellula	0.4596	0.0081	1332	0.012446312	yes	2948.507502	Spearman's rank correlation rho
Fluviicola	Synechococcus_CC9902	0.4598	0.0081	1331	0.012436975	yes	2947.14657	Spearman's rank correlation rho
Bacillus	Pseudarcicella	0.4606	0.008	1327	0.012399627	yes	2942.817344	Spearman's rank correlation rho
Algoriphagus	Spongiibacter	0.4609	0.0079	1323	0.012362278	yes	2941.072542	Spearman's rank correlation rho
Aquabacterium	Marinobacterium	0.4615	0.0078	1317	0.012306256	yes	2937.860768	Spearman's rank correlation rho
Henriciella	Joostella	0.4619	0.0078	1319	0.01232493	yes	2935.638492	Spearman's rank correlation rho
Martelella	Salinimicrobium	0.4619	0.0078	1320	0.012334267	yes	2935.656835	Spearman's rank correlation rho
Hydrogenophaga	TM7a	0.4622	0.0077	1315	0.012287582	yes	2934.319328	Spearman's rank correlation rho
Alcanivorax	Salinicola	0.4627	0.0077	1314	0.012278245	yes	2931.441702	Spearman's rank correlation rho
Aeromonas	Bacillus	0.4628	0.0076	1305	0.012194211	yes	2930.942483	Spearman's rank correlation rho
Mesoflavibacter	Salinimicrobium	0.4629	0.0076	1311	0.012250233	yes	2930.531124	Spearman's rank correlation rho
Cobetia	Phaeobacter	0.463	0.0076	1307	0.012212885	yes	2929.900587	Spearman's rank correlation rho
Henriciella	Marixanthomonas	0.4631	0.0076	1308	0.012222222	yes	2929.556224	Spearman's rank correlation rho
Marixanthomonas	Zunongwangia	0.4631	0.0076	1310	0.012240896	yes	2929.236814	Spearman's rank correlation rho
Candidatus_Actinomarina	Streptococcus	0.4636	0.0075	1302	0.0121662	yes	2926.73421	Spearman's rank correlation rho
Pseudoalteromonas	Salinicola	0.4637	0.0075	1304	0.012184874	yes	2926.219199	Spearman's rank correlation rho
Arcobacter	Aureispira	0.4639	0.0075	1300	0.012147526	yes	2925.070721	Spearman's rank correlation rho
Brevundimonas	Not_Assigned	0.4641	0.0075	1301	0.012156863	yes	2924	Spearman's rank correlation rho
Phaeobacter	Vagococcus	0.4641	0.0075	1303	0.012175537	yes	2923.858529	Spearman's rank correlation rho
Psychrobacter	Roseibacillus	0.4645	0.0074	1299	0.012138189	yes	2921.560603	Spearman's rank correlation rho
Ascidiaceihabitans	Henriciella	0.4652	0.0073	1296	0.012110177	yes	2918.000973	Spearman's rank correlation rho
Alcanivorax	Idiomarina	0.4656	0.0072	1290	0.012054155	yes	2915.911166	Spearman's rank correlation rho
Pseudofulvibacter	Urania_1B_19_marine_sediment_group	0.4656	0.0072	1291	0.012063492	yes	2915.901639	Spearman's rank correlation rho
Pseudomonas	Tepidicaulis	0.4657	0.0072	1294	0.012091503	yes	2915.358489	Spearman's rank correlation rho
Pseudomonas	Roseovarius	0.466	0.0072	1292	0.012072829	yes	2913.264918	Spearman's rank correlation rho
Morganella	Pelagibacterium	0.4675	0.007	1285	0.01200747	yes	2905.377768	Spearman's rank correlation rho
Pseudarcobacter	Pseudomonas	0.4677	0.0069	1283	0.011988796	yes	2904.10792	Spearman's rank correlation rho
Henriciella	Stappia	0.4679	0.0069	1281	0.011970121	yes	2903.347136	Spearman's rank correlation rho
Arcticibacter	Idiomarina	0.4682	0.0069	1279	0.011951447	yes	2901.681468	Spearman's rank correlation rho
Hyphomonas	Leeuwenhoekiella	0.4682	0.0069	1282	0.011979458	yes	2901.487528	Spearman's rank correlation rho
Leeuwenhoekiella	Rheinheimera	0.469	0.0068	1278	0.01194211	yes	2896.998429	Spearman's rank correlation rho
Ascidiaceihabitans	Chryseoglobus	0.4691	0.0068	1277	0.011932773	yes	2896.555133	Spearman's rank correlation rho
Hydrogenophaga	Idiomarina	0.4693	0.0067	1275	0.011914099	yes	2895.570519	Spearman's rank correlation rho
Cerasicoccus	Oceanibaculum	0.4695	0.0067	1274	0.011904762	yes	2894.676823	Spearman's rank correlation rho
Ascidiaceihabitans	Rhodoferax	0.4703	0.0066	1268	0.011848739	yes	2890.198263	Spearman's rank correlation rho
Salinicola	TM7a	0.4705	0.0066	1273	0.011895425	yes	2889.161235	Spearman's rank correlation rho
Mesoflavibacter	Tepidicaulis	0.4706	0.0066	1271	0.011876751	yes	2888.35834	Spearman's rank correlation rho
Algoriphagus	Sulfitobacter	0.4709	0.0065	1263	0.011802054	yes	2887.01576	Spearman's rank correlation rho
Microbacterium	Zunongwangia	0.471	0.0065	1266	0.011830065	yes	2886.273902	Spearman's rank correlation rho
Erythrobacter	Salinimicrobium	0.4711	0.0065	1264	0.011811391	yes	2885.449489	Spearman's rank correlation rho
Roseibacillus	Vitellibacter	0.4713	0.0065	1267	0.011839402	yes	2884.705335	Spearman's rank correlation rho
Martelella	Salinicola	0.4715	0.0065	1265	0.011820728	yes	2883.738374	Spearman's rank correlation rho
Leeuwenhoekiella	Pseudooceanicola	0.4716	0.0064	1257	0.011746032	yes	2882.751936	Spearman's rank correlation rho
Phaeobacter	Zunongwangia	0.4716	0.0064	1260	0.011774043	yes	2883.187235	Spearman's rank correlation rho
Roseibacillus	Stappia	0.4716	0.0064	1262	0.011792717	yes	2883.00251	Spearman's rank correlation rho
Pseudarcobacter	Rubripirellula	0.4717	0.0064	1261	0.01178338	yes	2882.488063	Spearman's rank correlation rho
Cyclobacterium	Mesoflavibacter	0.4719	0.0064	1254	0.011718021	yes	2881.504892	Spearman's rank correlation rho
Escherichia_Shigella	Neptunomonas	0.4721	0.0064	1255	0.011727358	yes	2880.47543	Spearman's rank correlation rho
Not_Assigned	Vitellibacter	0.4722	0.0064	1259	0.011764706	yes	2879.745477	Spearman's rank correlation rho
Aquabacterium	Pseudarcobacter	0.4724	0.0063	1249	0.011671335	yes	2878.847159	Spearman's rank correlation rho
Leeuwenhoekiella	Ponticoccus	0.4734	0.0062	1244	0.01162465	yes	2873.054803	Spearman's rank correlation rho
TM7a	Urania_1B_19_marine_sediment_group	0.4734	0.0062	1247	0.011652661	yes	2873.240227	Spearman's rank correlation rho
Cloacibacterium	Pseudarcobacter	0.4735	0.0062	1242	0.011605976	yes	2872.628121	Spearman's rank correlation rho
Leeuwenhoekiella	Pseudohongiella	0.4739	0.0061	1239	0.011577965	yes	2870.271521	Spearman's rank correlation rho
Arcticibacter	Bacteroides	0.474	0.0061	1237	0.01155929	yes	2869.795713	Spearman's rank correlation rho
Bacteroides	Vagococcus	0.4744	0.0061	1238	0.011568627	yes	2867.518813	Spearman's rank correlation rho
Arcobacter	Cloacibacterium	0.4747	0.0061	1236	0.011549953	yes	2866.148739	Spearman's rank correlation rho
Aquabacterium	Pseudofulvibacter	0.4748	0.006	1227	0.01146592	yes	2865.754908	Spearman's rank correlation rho
Oceanibaculum	Tepidicaulis	0.4749	0.006	1234	0.011531279	yes	2864.701062	Spearman's rank correlation rho
Cobetia	Morganella	0.4751	0.006	1228	0.011475257	yes	2864.108815	Spearman's rank correlation rho
Hyphomonas	Not_Assigned	0.4751	0.006	1230	0.011493931	yes	2864.050828	Spearman's rank correlation rho
Lysobacter	Spongiibacter	0.4751	0.006	1231	0.011503268	yes	2863.848567	Spearman's rank correlation rho
Marinobacter	Vitellibacter	0.4751	0.006	1232	0.011512605	yes	2863.963739	Spearman's rank correlation rho
Ponticoccus	Shewanella	0.4751	0.006	1235	0.011540616	yes	2863.965647	Spearman's rank correlation rho
Marinobacterium	Urania_1B_19_marine_sediment_group	0.4757	0.0059	1222	0.011419234	yes	2860.690591	Spearman's rank correlation rho
Ponticoccus	Zunongwangia	0.4758	0.0059	1225	0.011447246	yes	2860.122719	Spearman's rank correlation rho
Pseudarcicella	Salinimicrobium	0.4759	0.0059	1226	0.011456583	yes	2859.3965	Spearman's rank correlation rho
Acetobacteroides	Henriciella	0.4761	0.0059	1219	0.011391223	yes	2858.464649	Spearman's rank correlation rho
Pseudoalteromonas	Tepidicaulis	0.4768	0.0058	1218	0.011381886	yes	2854.776323	Spearman's rank correlation rho
Ponticoccus	Roseibacillus	0.4769	0.0058	1217	0.011372549	yes	2854.127622	Spearman's rank correlation rho
Aquabacterium	Brumimicrobium	0.4772	0.0057	1205	0.011260504	yes	2852.204899	Spearman's rank correlation rho
Cobetia	Vitellibacter	0.4774	0.0057	1206	0.011269841	yes	2851.312238	Spearman's rank correlation rho
Pseudohongiella	Salinimicrobium	0.4775	0.0057	1212	0.011325864	yes	2850.856919	Spearman's rank correlation rho
Alteromonas	Phaeobacter	0.4777	0.0057	1203	0.01124183	yes	2849.772179	Spearman's rank correlation rho
Alteromonas	Spongiibacter	0.4778	0.0057	1204	0.011251167	yes	2848.896607	Spearman's rank correlation rho
Erythrobacter	Not_Assigned	0.4779	0.0057	1207	0.011279178	yes	2848.565368	Spearman's rank correlation rho
Paracoccus	Synechococcus_CC9902	0.4779	0.0057	1211	0.011316527	yes	2848.816291	Spearman's rank correlation rho
Henriciella	Vitellibacter	0.478	0.0057	1208	0.011288515	yes	2847.882864	Spearman's rank correlation rho
Brevundimonas	Salinicola	0.4784	0.0056	1200	0.011213819	yes	2845.792641	Spearman's rank correlation rho
Thalassospira	Vibrio	0.4784	0.0056	1202	0.011232493	yes	2845.829104	Spearman's rank correlation rho
Brumimicrobium	TM7a	0.479	0.0055	1193	0.011148459	yes	2842.621849	Spearman's rank correlation rho
Chryseoglobus	Cloacibacterium	0.479	0.0055	1195	0.011167134	yes	2842.72178	Spearman's rank correlation rho
Lysobacter	Oceanibaculum	0.4791	0.0055	1197	0.011185808	yes	2841.90419	Spearman's rank correlation rho
Aeromonas	Pseudofulvibacter	0.4793	0.0055	1192	0.011139122	yes	2841.059455	Spearman's rank correlation rho
Cerasicoccus	Joostella	0.4793	0.0055	1194	0.011157796	yes	2841.109127	Spearman's rank correlation rho
Marinobacter	Stappia	0.4796	0.0055	1198	0.011195145	yes	2839.324613	Spearman's rank correlation rho
Aquabacterium	Rhodoferax	0.4799	0.0054	1187	0.011092437	yes	2837.692583	Spearman's rank correlation rho
Erythrobacter	Muricauda	0.4805	0.0054	1188	0.011101774	yes	2834.353635	Spearman's rank correlation rho
Idiomarina	Roseovarius	0.481	0.0053	1185	0.011073763	yes	2831.579639	Spearman's rank correlation rho
Cyanobium_PCC_6307	Thauera	0.4818	0.0052	1182	0.011045752	yes	2827.338936	Spearman's rank correlation rho
Clade_Ia	Photobacterium	0.4821	0.0052	1181	0.011036415	yes	2825.505175	Spearman's rank correlation rho
Pseudooceanicola	Rheinheimera	0.4825	0.0052	1183	0.011055089	yes	2823.425652	Spearman's rank correlation rho
Arcobacter	Spongiibacter	0.483	0.0051	1176	0.010989729	yes	2820.750378	Spearman's rank correlation rho
Henriciella	Thalassospira	0.4832	0.0051	1179	0.01101774	yes	2819.687426	Spearman's rank correlation rho
Cobetia	Rheinheimera	0.4833	0.0051	1178	0.011008403	yes	2819.16265	Spearman's rank correlation rho
Salinicola	Stappia	0.4838	0.005	1175	0.010980392	yes	2816.544601	Spearman's rank correlation rho
Brevundimonas	Salinimicrobium	0.4841	0.005	1172	0.010952381	yes	2814.512132	Spearman's rank correlation rho
Bacillus	Chryseoglobus	0.4842	0.005	1171	0.010943044	yes	2814.26227	Spearman's rank correlation rho
Acidovorax	Marinobacter	0.4845	0.005	1170	0.010933707	yes	2812.622058	Spearman's rank correlation rho
Acidovorax	Idiomarina	0.4851	0.0049	1167	0.010905696	yes	2809.205882	Spearman's rank correlation rho
Alteromonas	Henriciella	0.4856	0.0048	1157	0.010812325	yes	2806.392475	Spearman's rank correlation rho
TM7a	Vagococcus	0.4856	0.0048	1166	0.010896359	yes	2806.48582	Spearman's rank correlation rho
Alcanivorax	Cyclobacterium	0.4858	0.0048	1155	0.010793651	yes	2805.692577	Spearman's rank correlation rho
Cyclobacterium	Hyphomonas	0.4858	0.0048	1158	0.010821662	yes	2805.594637	Spearman's rank correlation rho
Fluviicola	Tenacibaculum	0.4861	0.0048	1160	0.010840336	yes	2803.730644	Spearman's rank correlation rho
Algoriphagus	Mesoflavibacter	0.4862	0.0048	1156	0.010802988	yes	2803.260432	Spearman's rank correlation rho
Leeuwenhoekiella	Oceanibaculum	0.4864	0.0048	1162	0.01085901	yes	2801.932775	Spearman's rank correlation rho
Idiomarina	Joostella	0.4865	0.0048	1161	0.010849673	yes	2801.61919	Spearman's rank correlation rho
Rheinheimera	Salinimicrobium	0.4865	0.0048	1165	0.010887021	yes	2801.753882	Spearman's rank correlation rho
Algoriphagus	Sumerlaea	0.4866	0.0047	1151	0.010756303	yes	2800.838407	Spearman's rank correlation rho
Phaeobacter	Salinicola	0.4873	0.0047	1152	0.01076564	yes	2797.10024	Spearman's rank correlation rho
Ponticoccus	Salinimicrobium	0.4874	0.0047	1153	0.010774977	yes	2796.954858	Spearman's rank correlation rho
Clade_Ib	Fluviicola	0.4878	0.0046	1144	0.010690943	yes	2794.520404	Spearman's rank correlation rho
Pseudooceanicola	Vitellibacter	0.4878	0.0046	1148	0.010728291	yes	2794.315179	Spearman's rank correlation rho
Arcticibacter	TM7a	0.4883	0.0046	1141	0.010662932	yes	2792.015515	Spearman's rank correlation rho
Idiomarina	Pseudomonas	0.4884	0.0046	1145	0.01070028	yes	2791.291586	Spearman's rank correlation rho
Leeuwenhoekiella	Marixanthomonas	0.4884	0.0046	1146	0.010709617	yes	2791.393786	Spearman's rank correlation rho
Morganella	Vagococcus	0.4887	0.0045	1138	0.010634921	yes	2789.526664	Spearman's rank correlation rho
Cobetia	Pseudarcobacter	0.4893	0.0045	1137	0.010625584	yes	2786.352411	Spearman's rank correlation rho
Marixanthomonas	Pseudooceanicola	0.4897	0.0044	1132	0.010578898	yes	2784.45319	Spearman's rank correlation rho
Alcanivorax	Not_Assigned	0.4901	0.0044	1127	0.010532213	yes	2782	Spearman's rank correlation rho
Ascidiaceihabitans	Bacteroides	0.4903	0.0044	1128	0.01054155	yes	2780.727503	Spearman's rank correlation rho
Alcanivorax	Cerasicoccus	0.4905	0.0044	1126	0.010522876	yes	2780.078186	Spearman's rank correlation rho
Clade_Ia	Thauera	0.4905	0.0044	1129	0.010550887	yes	2779.894469	Spearman's rank correlation rho
Henriciella	Martelella	0.4905	0.0044	1130	0.010560224	yes	2779.797018	Spearman's rank correlation rho
Pseudofulvibacter	TM7a	0.491	0.0043	1122	0.010485528	yes	2777.29896	Spearman's rank correlation rho
Roseibacillus	Thalassospira	0.4912	0.0043	1123	0.010494865	yes	2776.015231	Spearman's rank correlation rho
Aeromonas	Arcticibacter	0.492	0.0042	1113	0.010401494	yes	2771.565527	Spearman's rank correlation rho
Hydrogenophaga	Salegentibacter	0.492	0.0042	1118	0.010448179	yes	2771.833814	Spearman's rank correlation rho
Marinobacter	Martelella	0.492	0.0042	1119	0.010457516	yes	2771.41414	Spearman's rank correlation rho
Aeromonas	Hydrogenophaga	0.4923	0.0042	1114	0.010410831	yes	2769.929836	Spearman's rank correlation rho
Cutibacterium	Sulfurimonas	0.4923	0.0042	1115	0.010420168	yes	2770.167617	Spearman's rank correlation rho
Idiomarina	Thalassotalea	0.4931	0.0041	1108	0.010354809	yes	2765.857616	Spearman's rank correlation rho
Arcticibacter	Hydrogenophaga	0.4932	0.0041	1104	0.01031746	yes	2765.10658	Spearman's rank correlation rho
Cobetia	Ponticoccus	0.4933	0.0041	1105	0.010326797	yes	2764.589343	Spearman's rank correlation rho
Flavobacterium	Pseudooceanicola	0.4933	0.0041	1107	0.010345472	yes	2764.414192	Spearman's rank correlation rho
Pseudoalteromonas	Vibrio	0.4934	0.0041	1112	0.010392157	yes	2764	Spearman's rank correlation rho
Acidovorax	Rhodoferax	0.4938	0.0041	1103	0.010308123	yes	2762.097831	Spearman's rank correlation rho
Pelagibacterium	Salinimicrobium	0.4939	0.0041	1111	0.01038282	yes	2761.342996	Spearman's rank correlation rho
Cutibacterium	Tenacibaculum	0.4943	0.004	1097	0.010252101	yes	2759.328251	Spearman's rank correlation rho
Ascidiaceihabitans	Marinobacter	0.4945	0.004	1095	0.010233427	yes	2757.754755	Spearman's rank correlation rho
Stappia	Zunongwangia	0.4945	0.004	1102	0.010298786	yes	2757.964835	Spearman's rank correlation rho
Bacillus	Vagococcus	0.4946	0.004	1096	0.010242764	yes	2757.692249	Spearman's rank correlation rho
Idiomarina	Pseudoalteromonas	0.4948	0.004	1098	0.010261438	yes	2756.144432	Spearman's rank correlation rho
Salinimicrobium	Sulfitobacter	0.4949	0.004	1101	0.010289449	yes	2755.563174	Spearman's rank correlation rho
Alteromonas	Lysobacter	0.495	0.004	1094	0.01022409	yes	2755.258563	Spearman's rank correlation rho
Cerasicoccus	Marixanthomonas	0.4953	0.0039	1087	0.01015873	yes	2753.572666	Spearman's rank correlation rho
Cyclobacterium	Pseudohongiella	0.4959	0.0039	1090	0.010186741	yes	2750.586737	Spearman's rank correlation rho
Cobetia	Thalassospira	0.4961	0.0039	1088	0.010168067	yes	2749.081457	Spearman's rank correlation rho
Aeromonas	Ascidiaceihabitans	0.4963	0.0039	1086	0.010149393	yes	2748.073711	Spearman's rank correlation rho
Oceanibaculum	Pseudomonas	0.4969	0.0038	1084	0.010130719	yes	2744.86403	Spearman's rank correlation rho
Cutibacterium	Streptococcus	0.4971	0.0038	1082	0.010112045	yes	2743.97134	Spearman's rank correlation rho
Brumimicrobium	Cloacibacterium	0.4972	0.0038	1081	0.010102708	yes	2743.282913	Spearman's rank correlation rho
Marinobacter	Sumerlaea	0.4972	0.0038	1083	0.010121382	yes	2743.04236	Spearman's rank correlation rho
Phaeobacter	Tepidicaulis	0.4976	0.0038	1085	0.010140056	yes	2741.199775	Spearman's rank correlation rho
Erythrobacter	Spongiibacter	0.4977	0.0037	1076	0.010056022	yes	2740.471414	Spearman's rank correlation rho
Ascidiaceihabitans	Salegentibacter	0.4982	0.0037	1074	0.010037348	yes	2737.805702	Spearman's rank correlation rho
Cerasicoccus	Mesoflavibacter	0.4983	0.0037	1075	0.010046685	yes	2737.109263	Spearman's rank correlation rho
Acidovorax	Pseudofulvibacter	0.4989	0.0037	1073	0.010028011	yes	2733.891839	Spearman's rank correlation rho
Acidovorax	Brumimicrobium	0.4996	0.0036	1067	0.009971989	yes	2730.423543	Spearman's rank correlation rho
Cerasicoccus	Microbacterium	0.4996	0.0036	1069	0.009990663	yes	2730.285548	Spearman's rank correlation rho
Martelella	Not_Assigned	0.4996	0.0036	1070	0.01	yes	2729.974048	Spearman's rank correlation rho
Acinetobacter	Escherichia_Shigella	0.5005	0.0035	1056	0.009869281	yes	2725.505618	Spearman's rank correlation rho
Alcanivorax	Salinimicrobium	0.5005	0.0035	1058	0.009887955	yes	2725.103882	Spearman's rank correlation rho
Leeuwenhoekiella	Phaeobacter	0.5009	0.0035	1063	0.009934641	yes	2722.861372	Spearman's rank correlation rho
Cloacibacterium	Neptunomonas	0.5011	0.0035	1059	0.009897292	yes	2721.740914	Spearman's rank correlation rho
Lysobacter	Salinimicrobium	0.5014	0.0035	1064	0.009943978	yes	2720.629436	Spearman's rank correlation rho
Pseudofulvibacter	Thalassotalea	0.5023	0.0034	1054	0.009850607	yes	2715.656035	Spearman's rank correlation rho
Erythrobacter	Pseudomonas	0.5027	0.0034	1052	0.009831933	yes	2713.191881	Spearman's rank correlation rho
Vitellibacter	Zunongwangia	0.5027	0.0034	1055	0.009859944	yes	2713.47283	Spearman's rank correlation rho
Arcticibacter	Marinobacter	0.5031	0.0033	1047	0.009785247	yes	2711.018429	Spearman's rank correlation rho
Salinimicrobium	Stappia	0.5043	0.0032	1046	0.00977591	yes	2704.372066	Spearman's rank correlation rho
Marinobacter	Pseudohongiella	0.5044	0.0032	1042	0.009738562	yes	2703.83333	Spearman's rank correlation rho
Aeromonas	Thalassotalea	0.5046	0.0032	1038	0.009701214	yes	2702.652197	Spearman's rank correlation rho
Idiomarina	Rheinheimera	0.505	0.0032	1041	0.009729225	yes	2700.530354	Spearman's rank correlation rho
Brumimicrobium	Rhodoferax	0.5051	0.0032	1039	0.009710551	yes	2699.996648	Spearman's rank correlation rho
Marixanthomonas	Tepidicaulis	0.5055	0.0032	1043	0.009747899	yes	2698.011517	Spearman's rank correlation rho
Not_Assigned	Stappia	0.5055	0.0032	1045	0.009766573	yes	2697.80855	Spearman's rank correlation rho
Henriciella	Sulfitobacter	0.5057	0.0031	1032	0.009645191	yes	2696.748972	Spearman's rank correlation rho
Cloacibacterium	Idiomarina	0.5057	0.0032	1040	0.009719888	yes	2697.109282	Spearman's rank correlation rho
Exiguobacterium	Massilia	0.5059	0.0031	1031	0.009635854	yes	2695.632464	Spearman's rank correlation rho
Chryseoglobus	Pseudarcicella	0.5063	0.0031	1029	0.00961718	yes	2693.809031	Spearman's rank correlation rho
Pelagibacterium	Zunongwangia	0.5064	0.0031	1036	0.00968254	yes	2692.924039	Spearman's rank correlation rho
Pseudooceanicola	Stappia	0.5065	0.0031	1037	0.009691877	yes	2692.740158	Spearman's rank correlation rho
Methylobacterium_Methylorubrum	Sulfurimonas	0.5067	0.0031	1034	0.009663866	yes	2691.282398	Spearman's rank correlation rho
Cyclobacterium	Thalassospira	0.5068	0.0031	1030	0.009626517	yes	2691.022439	Spearman's rank correlation rho
Aestuariicella	Arcticibacter	0.5071	0.0031	1028	0.009607843	yes	2689.425203	Spearman's rank correlation rho
Erythrobacter	Zunongwangia	0.5076	0.003	1021	0.009542484	yes	2686.695167	Spearman's rank correlation rho
Acidovorax	TM7a	0.5079	0.003	1019	0.00952381	yes	2685.113448	Spearman's rank correlation rho
Flavobacterium	Pseudarcicella	0.508	0.003	1022	0.009551821	yes	2684.335096	Spearman's rank correlation rho
Hyphomonas	Rheinheimera	0.5082	0.003	1024	0.009570495	yes	2683.023966	Spearman's rank correlation rho
Henriciella	Pseudohongiella	0.5083	0.003	1023	0.009561158	yes	2682.565396	Spearman's rank correlation rho
Massilia	Neptunomonas	0.5085	0.003	1025	0.009579832	yes	2681.536392	Spearman's rank correlation rho
Ponticoccus	Pseudarcicella	0.5086	0.003	1026	0.009589169	yes	2681.173088	Spearman's rank correlation rho
Acidovorax	Marinobacterium	0.5087	0.0029	1010	0.009439776	yes	2680.307692	Spearman's rank correlation rho
Algoriphagus	Thalassospira	0.5096	0.0029	1011	0.009449113	yes	2675.774401	Spearman's rank correlation rho
Fluviicola	Urania_1B_19_marine_sediment_group	0.5099	0.0029	1013	0.009467787	yes	2673.893324	Spearman's rank correlation rho
Halomonas	Pelagibacterium	0.5099	0.0029	1014	0.009477124	yes	2674.106055	Spearman's rank correlation rho
Idiomarina	Pseudooceanicola	0.5099	0.0029	1015	0.009486461	yes	2673.988209	Spearman's rank correlation rho
Oceanibaculum	Pelagibacterium	0.51	0.0029	1017	0.009505135	yes	2673.308653	Spearman's rank correlation rho
Aeromonas	Pseudarcobacter	0.5104	0.0028	1004	0.009383754	yes	2671.3921	Spearman's rank correlation rho
Aureispira	Pseudarcobacter	0.5104	0.0028	1006	0.009402428	yes	2671.138273	Spearman's rank correlation rho
Flavobacterium	Leeuwenhoekiella	0.5108	0.0028	1007	0.009411765	yes	2669.320008	Spearman's rank correlation rho
Leeuwenhoekiella	Lysobacter	0.5112	0.0028	1008	0.009421102	yes	2666.997092	Spearman's rank correlation rho
Idiomarina	Mesoflavibacter	0.5124	0.0027	1001	0.009355742	yes	2660.552715	Spearman's rank correlation rho
Alteromonas	Halomonas	0.5125	0.0027	997	0.009318394	yes	2660	Spearman's rank correlation rho
Cyclobacterium	Vitellibacter	0.513	0.0027	998	0.009327731	yes	2657.134693	Spearman's rank correlation rho
Hydrogenophaga	Thalassotalea	0.513	0.0027	1000	0.009346405	yes	2657.230313	Spearman's rank correlation rho
Halomonas	Sumerlaea	0.5132	0.0027	999	0.009337068	yes	2656.152169	Spearman's rank correlation rho
Hyphomonas	Muricauda	0.5136	0.0026	990	0.009253035	yes	2653.672543	Spearman's rank correlation rho
Aureispira	Idiomarina	0.5146	0.0026	988	0.00923436	yes	2648.562309	Spearman's rank correlation rho
Neptunomonas	Roseomonas	0.5146	0.0026	993	0.009281046	yes	2648.334724	Spearman's rank correlation rho
Flavobacterium	Not_Assigned	0.5149	0.0026	989	0.009243697	yes	2646.970108	Spearman's rank correlation rho
Psychrobacter	Salinicola	0.5149	0.0026	994	0.009290383	yes	2646.850954	Spearman's rank correlation rho
Salinimicrobium	Vitellibacter	0.5151	0.0026	996	0.009309057	yes	2645.464445	Spearman's rank correlation rho
Marinobacter	Pseudomonas	0.5159	0.0025	984	0.009197012	yes	2641.401676	Spearman's rank correlation rho
Cerasicoccus	Erythrobacter	0.516	0.0025	981	0.009169001	yes	2640.680919	Spearman's rank correlation rho
Prevotella_9	Roseomonas	0.5165	0.0025	986	0.009215686	yes	2638.185662	Spearman's rank correlation rho
Brevundimonas	Leeuwenhoekiella	0.5166	0.0025	980	0.009159664	yes	2637.291522	Spearman's rank correlation rho
Alcanivorax	Algoriphagus	0.5167	0.0025	979	0.009150327	yes	2636.738631	Spearman's rank correlation rho
Aeromonas	Rubripirellula	0.5171	0.0024	973	0.009094304	yes	2634.676463	Spearman's rank correlation rho
Alcanivorax	Henriciella	0.5172	0.0024	974	0.009103641	yes	2634.312277	Spearman's rank correlation rho
Henriciella	Pseudoalteromonas	0.5178	0.0024	976	0.009122316	yes	2631.105813	Spearman's rank correlation rho
Acidovorax	Arcobacter	0.518	0.0024	972	0.009084967	yes	2629.752464	Spearman's rank correlation rho
Cobetia	Pseudoalteromonas	0.5187	0.0024	975	0.009112979	yes	2626	Spearman's rank correlation rho
Aeromonas	Rhodoferax	0.5195	0.0023	962	0.008991597	yes	2621.551139	Spearman's rank correlation rho
Salinicola	Vitellibacter	0.5195	0.0023	971	0.00907563	yes	2621.380519	Spearman's rank correlation rho
Pelagibacterium	Sumerlaea	0.5202	0.0023	968	0.009047619	yes	2617.62663	Spearman's rank correlation rho
Leeuwenhoekiella	Zunongwangia	0.5203	0.0023	966	0.009028945	yes	2617.276018	Spearman's rank correlation rho
Algoriphagus	Ponticoccus	0.5217	0.0022	953	0.008907563	yes	2609.42614	Spearman's rank correlation rho
Bacillus	Brumimicrobium	0.5218	0.0022	956	0.008935574	yes	2609.048875	Spearman's rank correlation rho
Alteromonas	Hyphomonas	0.5221	0.0022	954	0.0089169	yes	2607.615751	Spearman's rank correlation rho
Cyclobacterium	Stappia	0.5222	0.0022	959	0.008963585	yes	2606.949488	Spearman's rank correlation rho
Cutibacterium	Moraxella	0.5224	0.0022	958	0.008954248	yes	2606.02929	Spearman's rank correlation rho
Aureispira	Urania_1B_19_marine_sediment_group	0.5225	0.0022	955	0.008926237	yes	2605.509331	Spearman's rank correlation rho
Methylobacterium_Methylorubrum	Neptunomonas	0.5231	0.0021	952	0.008898226	yes	2602.058474	Spearman's rank correlation rho
Idiomarina	Spongiibacter	0.5237	0.0021	951	0.008888889	yes	2598.852127	Spearman's rank correlation rho
Aureispira	Thalassotalea	0.5239	0.0021	947	0.008851541	yes	2597.641026	Spearman's rank correlation rho
Candidatus_Actinomarina	Sulfurimonas	0.5239	0.0021	949	0.008870215	yes	2597.564349	Spearman's rank correlation rho
Brevundimonas	Cyclobacterium	0.5241	0.0021	948	0.008860878	yes	2596.39142	Spearman's rank correlation rho
Halomonas	Lysobacter	0.525	0.002	937	0.00875817	yes	2591.348019	Spearman's rank correlation rho
Pseudomonas	Shewanella	0.5252	0.002	945	0.008832866	yes	2590.728915	Spearman's rank correlation rho
Psychrobacter	Vagococcus	0.5253	0.002	946	0.008842204	yes	2590.038985	Spearman's rank correlation rho
Idiomarina	Salinicola	0.5258	0.002	938	0.008767507	yes	2587.414561	Spearman's rank correlation rho
Ascidiaceihabitans	Aureispira	0.526	0.002	934	0.008730159	yes	2586.347609	Spearman's rank correlation rho
Cerasicoccus	Sulfitobacter	0.5263	0.002	935	0.008739496	yes	2584.41861	Spearman's rank correlation rho
Cutibacterium	Micrococcus	0.5265	0.002	936	0.008748833	yes	2583.280044	Spearman's rank correlation rho
Microbacterium	Parvibaculum	0.5269	0.0019	930	0.00869281	yes	2581.473869	Spearman's rank correlation rho
Microbacterium	Salinimicrobium	0.5273	0.0019	931	0.008702148	yes	2578.85689	Spearman's rank correlation rho
Leeuwenhoekiella	Parvibaculum	0.5276	0.0019	928	0.008674136	yes	2577.645404	Spearman's rank correlation rho
NS5_marine_group	Sulfurimonas	0.5281	0.0019	932	0.008711485	yes	2574.615267	Spearman's rank correlation rho
Aeromonas	Chryseoglobus	0.5285	0.0019	927	0.008664799	yes	2572.685967	Spearman's rank correlation rho
Acidovorax	Pseudarcobacter	0.5293	0.0018	913	0.00853408	yes	2568.252718	Spearman's rank correlation rho
Fluviicola	Rubripirellula	0.5293	0.0018	919	0.008590103	yes	2568.02451	Spearman's rank correlation rho
Henriciella	Idiomarina	0.5293	0.0018	920	0.00859944	yes	2568.175837	Spearman's rank correlation rho
Rhodoferax	Salinicola	0.5297	0.0018	924	0.008636788	yes	2566.139056	Spearman's rank correlation rho
Arcobacter	Cobetia	0.5298	0.0018	914	0.008543417	yes	2565.213603	Spearman's rank correlation rho
Cerasicoccus	Flavobacterium	0.531	0.0018	916	0.008562092	yes	2558.64588	Spearman's rank correlation rho
Chryseoglobus	Idiomarina	0.531	0.0018	917	0.008571429	yes	2558.95538	Spearman's rank correlation rho
Aureispira	Pseudofulvibacter	0.5311	0.0018	915	0.008552754	yes	2558.165003	Spearman's rank correlation rho
Rhodoferax	Thalassotalea	0.5312	0.0018	925	0.008646125	yes	2557.662844	Spearman's rank correlation rho
Henriciella	Rheinheimera	0.5313	0.0018	921	0.008608777	yes	2557.383672	Spearman's rank correlation rho
Aquabacterium	Pseudarcicella	0.5315	0.0017	895	0.008366013	yes	2556.182991	Spearman's rank correlation rho
Cloacibacterium	Marinobacter	0.5316	0.0017	900	0.008412698	yes	2555.379342	Spearman's rank correlation rho
Aquabacterium	Arcobacter	0.5318	0.0017	894	0.008356676	yes	2554.313781	Spearman's rank correlation rho
Bacillus	Pseudarcobacter	0.532	0.0017	897	0.008384687	yes	2553.601623	Spearman's rank correlation rho
Brevundimonas	Tepidicaulis	0.532	0.0017	898	0.008394024	yes	2553.46561	Spearman's rank correlation rho
Parvibaculum	Sulfitobacter	0.5321	0.0017	910	0.008506069	yes	2552.970631	Spearman's rank correlation rho
Parvibaculum	Pseudooceanicola	0.5323	0.0017	908	0.008487395	yes	2551.668586	Spearman's rank correlation rho
Parvibaculum	Salinicola	0.5323	0.0017	909	0.008496732	yes	2551.703173	Spearman's rank correlation rho
Hyphomonas	Idiomarina	0.5326	0.0017	903	0.00844071	yes	2550.184102	Spearman's rank correlation rho
Marinobacter	Marixanthomonas	0.5327	0.0017	906	0.008468721	yes	2549.526617	Spearman's rank correlation rho
Aureispira	Brumimicrobium	0.5328	0.0017	896	0.00837535	yes	2549.183165	Spearman's rank correlation rho
Idiomarina	Pseudohongiella	0.5335	0.0017	905	0.008459384	yes	2545.177384	Spearman's rank correlation rho
Pseudomonas	Sumerlaea	0.5335	0.0017	912	0.008524743	yes	2545.279495	Spearman's rank correlation rho
Hyphomonas	Pseudoalteromonas	0.5337	0.0017	904	0.008450047	yes	2544.369431	Spearman's rank correlation rho
Pseudarcobacter	Salinicola	0.5338	0.0017	911	0.008515406	yes	2543.735223	Spearman's rank correlation rho
Aeromonas	Marinobacter	0.5344	0.0016	888	0.008300654	yes	2540.171018	Spearman's rank correlation rho
Cutibacterium	Synechococcus_CC9902	0.5354	0.0016	890	0.008319328	yes	2534.919322	Spearman's rank correlation rho
Lysobacter	Microbacterium	0.5363	0.0016	892	0.008338002	yes	2529.716831	Spearman's rank correlation rho
Aeromonas	Aquabacterium	0.5364	0.0016	887	0.008291317	yes	2529.576573	Spearman's rank correlation rho
Bacteroides	Chryseoglobus	0.5372	0.0015	880	0.008225957	yes	2524.869455	Spearman's rank correlation rho
Acinetobacter	Micrococcus	0.5376	0.0015	874	0.008169935	yes	2523.041912	Spearman's rank correlation rho
Flavobacterium	Parvibaculum	0.5377	0.0015	882	0.008244631	yes	2522.352189	Spearman's rank correlation rho
Marixanthomonas	Salinimicrobium	0.5377	0.0015	885	0.008272642	yes	2522.301499	Spearman's rank correlation rho
Hyphomonas	Marixanthomonas	0.5378	0.0015	883	0.008253968	yes	2521.693679	Spearman's rank correlation rho
Idiomarina	Rhodoferax	0.5379	0.0015	884	0.008263305	yes	2521.114315	Spearman's rank correlation rho
Bacillus	Thalassotalea	0.5384	0.0015	879	0.00821662	yes	2518.690194	Spearman's rank correlation rho
Arcticibacter	Brumimicrobium	0.5388	0.0015	877	0.008197946	yes	2516.198939	Spearman's rank correlation rho
Arcticibacter	Rhodoferax	0.5392	0.0015	878	0.008207283	yes	2514.106083	Spearman's rank correlation rho
Leeuwenhoekiella	Martelella	0.5393	0.0014	864	0.008076564	yes	2513.55861	Spearman's rank correlation rho
Oceanibaculum	Sumerlaea	0.5396	0.0014	872	0.008151261	yes	2511.811371	Spearman's rank correlation rho
Marinobacter	Salegentibacter	0.5398	0.0014	868	0.008113912	yes	2510.636058	Spearman's rank correlation rho
Lysobacter	Sumerlaea	0.5403	0.0014	866	0.008095238	yes	2508.251084	Spearman's rank correlation rho
Lysobacter	Ponticoccus	0.5408	0.0014	865	0.008085901	yes	2505.516623	Spearman's rank correlation rho
Clade_Ia	HIMB11	0.5409	0.0014	860	0.008039216	yes	2504.820324	Spearman's rank correlation rho
Marinobacter	Muricauda	0.5415	0.0014	867	0.008104575	yes	2501.310612	Spearman's rank correlation rho
Alteromonas	Vitellibacter	0.5416	0.0014	857	0.008011204	yes	2500.974118	Spearman's rank correlation rho
Aureispira	Hydrogenophaga	0.5417	0.0014	858	0.008020542	yes	2500.387678	Spearman's rank correlation rho
Not_Assigned	Sumerlaea	0.5418	0.0014	871	0.008141923	yes	2500.002639	Spearman's rank correlation rho
Joostella	Parvibaculum	0.5419	0.0014	863	0.008067227	yes	2499.175721	Spearman's rank correlation rho
Aureispira	Marinobacter	0.5421	0.0014	859	0.008029879	yes	2498.504639	Spearman's rank correlation rho
Bacillus	Cloacibacterium	0.5423	0.0013	850	0.007945845	yes	2497.159966	Spearman's rank correlation rho
Alteromonas	Roseovarius	0.5429	0.0013	848	0.007927171	yes	2493.772375	Spearman's rank correlation rho
Henriciella	Muricauda	0.543	0.0013	853	0.007973856	yes	2493.602533	Spearman's rank correlation rho
Cyclobacterium	Sumerlaea	0.5433	0.0013	851	0.007955182	yes	2491.844318	Spearman's rank correlation rho
Hydrogenophaga	Pseudarcobacter	0.5436	0.0013	854	0.007983193	yes	2490.075707	Spearman's rank correlation rho
Flavobacterium	Salinimicrobium	0.5441	0.0013	852	0.007964519	yes	2487.346568	Spearman's rank correlation rho
Muricauda	Tepidicaulis	0.5466	0.0012	845	0.00789916	yes	2473.490987	Spearman's rank correlation rho
Arcobacter	Salinicola	0.5467	0.0012	838	0.0078338	yes	2473.053538	Spearman's rank correlation rho
Idiomarina	Thalassospira	0.5467	0.0012	843	0.007880486	yes	2473.220349	Spearman's rank correlation rho
Algoriphagus	Vitellibacter	0.5468	0.0012	836	0.007815126	yes	2472.762962	Spearman's rank correlation rho
Bacteroides	Rubripirellula	0.5471	0.0012	839	0.007843137	yes	2471.277567	Spearman's rank correlation rho
Oceanibaculum	Roseovarius	0.5482	0.0012	846	0.007908497	yes	2464.908155	Spearman's rank correlation rho
Alteromonas	Ponticoccus	0.5485	0.0012	837	0.007824463	yes	2463.134	Spearman's rank correlation rho
Alteromonas	Thalassospira	0.5493	0.0011	828	0.00774043	yes	2458.838515	Spearman's rank correlation rho
Shewanella	Vagococcus	0.5495	0.0011	835	0.007805789	yes	2457.776756	Spearman's rank correlation rho
Acetobacteroides	Alteromonas	0.5501	0.0011	826	0.007721755	yes	2454.807363	Spearman's rank correlation rho
Arcticibacter	Rubripirellula	0.5501	0.0011	830	0.007759104	yes	2454.627132	Spearman's rank correlation rho
Aestuariicella	Idiomarina	0.5502	0.0011	827	0.007731092	yes	2453.924386	Spearman's rank correlation rho
Arcobacter	Chryseoglobus	0.5505	0.0011	829	0.007749767	yes	2452.706843	Spearman's rank correlation rho
Cerasicoccus	Pseudohongiella	0.5511	0.0011	831	0.007768441	yes	2448.988313	Spearman's rank correlation rho
Roseovarius	Salinimicrobium	0.5522	0.0011	834	0.007796452	yes	2443.413104	Spearman's rank correlation rho
Parvibaculum	Pseudomonas	0.5526	0.001	823	0.007693744	yes	2440.811398	Spearman's rank correlation rho
Rheinheimera	Tepidicaulis	0.5528	0.001	824	0.007703081	yes	2440.124484	Spearman's rank correlation rho
Paracoccus	Sulfurimonas	0.5532	0.001	822	0.007684407	yes	2437.526646	Spearman's rank correlation rho
Halomonas	Roseovarius	0.5545	0.001	818	0.007647059	yes	2430.526056	Spearman's rank correlation rho
Salegentibacter	Salinicola	0.5546	0.001	825	0.007712418	yes	2429.876949	Spearman's rank correlation rho
Arcticibacter	Thalassotalea	0.5556	0.001	814	0.007609711	yes	2424.420817	Spearman's rank correlation rho
Erythrobacter	Pseudoalteromonas	0.5557	0.001	816	0.007628385	yes	2424.197464	Spearman's rank correlation rho
Henriciella	Hyphomonas	0.556	0.001	819	0.007656396	yes	2422.648447	Spearman's rank correlation rho
Aestuariicella	Ascidiaceihabitans	0.5566	9.00E-04	795	0.007432306	yes	2419.290747	Spearman's rank correlation rho
Cutibacterium	Prevotella_9	0.5571	9.00E-04	801	0.007488329	yes	2416.351987	Spearman's rank correlation rho
Arcobacter	Thalassotalea	0.5574	9.00E-04	796	0.007441643	yes	2414.740048	Spearman's rank correlation rho
Parvibaculum	Ponticoccus	0.5581	9.00E-04	808	0.007553688	yes	2411.077079	Spearman's rank correlation rho
Pelagibacterium	Spongiibacter	0.5582	9.00E-04	809	0.007563025	yes	2410.729446	Spearman's rank correlation rho
Cerasicoccus	Salinimicrobium	0.5584	9.00E-04	800	0.007478992	yes	2409.205674	Spearman's rank correlation rho
Brevundimonas	Idiomarina	0.5586	9.00E-04	798	0.007460317	yes	2408.297872	Spearman's rank correlation rho
Pseudofulvibacter	Rubripirellula	0.5588	9.00E-04	810	0.007572362	yes	2407.313054	Spearman's rank correlation rho
Lysobacter	Thalassospira	0.5594	9.00E-04	803	0.007507003	yes	2403.851057	Spearman's rank correlation rho
Rubripirellula	Salegentibacter	0.5598	9.00E-04	811	0.007581699	yes	2401.831127	Spearman's rank correlation rho
Martelella	Tepidicaulis	0.5602	9.00E-04	805	0.007525677	yes	2399.5235	Spearman's rank correlation rho
Erythrobacter	Oceanibaculum	0.5605	8.00E-04	783	0.007320261	yes	2398.143791	Spearman's rank correlation rho
Pelagibacterium	Roseovarius	0.5615	8.00E-04	793	0.007413632	yes	2392.268297	Spearman's rank correlation rho
Leeuwenhoekiella	Vitellibacter	0.5626	8.00E-04	791	0.007394958	yes	2386.315666	Spearman's rank correlation rho
Hydrogenophaga	Rubripirellula	0.5629	8.00E-04	788	0.007366947	yes	2384.762037	Spearman's rank correlation rho
Idiomarina	Sulfitobacter	0.563	8.00E-04	790	0.007385621	yes	2384.153154	Spearman's rank correlation rho
Flavobacterium	Lysobacter	0.5636	8.00E-04	786	0.007348273	yes	2380.919426	Spearman's rank correlation rho
Idiomarina	Ponticoccus	0.5647	8.00E-04	789	0.007376284	yes	2374.843337	Spearman's rank correlation rho
Brumimicrobium	Pseudarcobacter	0.5648	8.00E-04	782	0.007310924	yes	2374.243103	Spearman's rank correlation rho
Aureispira	Rhodoferax	0.5652	7.00E-04	756	0.007068161	yes	2372.076473	Spearman's rank correlation rho
Idiomarina	Salegentibacter	0.5656	7.00E-04	768	0.007180205	yes	2370.146976	Spearman's rank correlation rho
Candidatus_Actinomarina	Exiguobacterium	0.5659	7.00E-04	757	0.007077498	yes	2368.422415	Spearman's rank correlation rho
Parvibaculum	Rheinheimera	0.566	7.00E-04	777	0.007264239	yes	2367.861395	Spearman's rank correlation rho
Salinicola	Vagococcus	0.5661	7.00E-04	780	0.00729225	yes	2367.35602	Spearman's rank correlation rho
Erythrobacter	Rheinheimera	0.5664	7.00E-04	761	0.007114846	yes	2365.746232	Spearman's rank correlation rho
Salinicola	Thalassospira	0.5668	7.00E-04	779	0.007282913	yes	2363.357471	Spearman's rank correlation rho
Leeuwenhoekiella	Mesoflavibacter	0.5669	7.00E-04	770	0.00719888	yes	2362.972055	Spearman's rank correlation rho
Hyphomonas	Spongiibacter	0.5673	7.00E-04	766	0.007161531	yes	2360.576605	Spearman's rank correlation rho
Leeuwenhoekiella	Pelagibacterium	0.5676	7.00E-04	771	0.007208217	yes	2359.089593	Spearman's rank correlation rho
Idiomarina	Muricauda	0.5678	7.00E-04	767	0.007170868	yes	2357.85907	Spearman's rank correlation rho
Ascidiaceihabitans	Marinobacterium	0.5691	7.00E-04	755	0.007058824	yes	2350.93996	Spearman's rank correlation rho
Micrococcus	Synechococcus_CC9902	0.5693	7.00E-04	775	0.007245565	yes	2349.65827	Spearman's rank correlation rho
Leeuwenhoekiella	Stappia	0.5697	7.00E-04	772	0.007217554	yes	2347.453047	Spearman's rank correlation rho
Pseudarcobacter	TM7a	0.5699	7.00E-04	778	0.007273576	yes	2346.809066	Spearman's rank correlation rho
Escherichia_Shigella	Roseomonas	0.57	7.00E-04	763	0.00713352	yes	2345.835364	Spearman's rank correlation rho
Lysobacter	Vitellibacter	0.5702	7.00E-04	774	0.007236228	yes	2344.727038	Spearman's rank correlation rho
Prevotella_9	Sulfurimonas	0.571	6.00E-04	753	0.007040149	yes	2340.592808	Spearman's rank correlation rho
Bacillus	Marinobacter	0.5713	6.00E-04	734	0.006862745	yes	2339.209146	Spearman's rank correlation rho
Sumerlaea	Zunongwangia	0.5736	6.00E-04	754	0.007049486	yes	2326.559029	Spearman's rank correlation rho
Marinobacter	Microbacterium	0.5739	6.00E-04	747	0.006984127	yes	2324.563785	Spearman's rank correlation rho
Algoriphagus	Stappia	0.5756	6.00E-04	733	0.006853408	yes	2315.454107	Spearman's rank correlation rho
Cerasicoccus	Pelagibacterium	0.5758	6.00E-04	738	0.006900093	yes	2314.353791	Spearman's rank correlation rho
Lysobacter	Phaeobacter	0.5764	6.00E-04	746	0.00697479	yes	2311.119607	Spearman's rank correlation rho
Aestuariicella	Rubripirellula	0.5766	6.00E-04	732	0.006844071	yes	2310.252713	Spearman's rank correlation rho
Idiomarina	Sumerlaea	0.5772	5.00E-04	723	0.006760037	yes	2306.860521	Spearman's rank correlation rho
Roseovarius	Zunongwangia	0.5774	5.00E-04	730	0.006825397	yes	2305.827772	Spearman's rank correlation rho
Clade_Ia	Fluviicola	0.5776	5.00E-04	713	0.006666667	yes	2304.69906	Spearman's rank correlation rho
Marinobacterium	Thalassotalea	0.5781	5.00E-04	727	0.006797386	yes	2301.948718	Spearman's rank correlation rho
Marinobacter	Phaeobacter	0.5784	5.00E-04	725	0.006778711	yes	2300.258839	Spearman's rank correlation rho
Erythrobacter	Roseovarius	0.5789	5.00E-04	714	0.006676004	yes	2297.387589	Spearman's rank correlation rho
Candidatus_Actinomarina	Neptunomonas	0.579	5.00E-04	709	0.006629318	yes	2297.135375	Spearman's rank correlation rho
Alteromonas	Joostella	0.5794	5.00E-04	706	0.006601307	yes	2295.045503	Spearman's rank correlation rho
Halomonas	Ponticoccus	0.5796	5.00E-04	719	0.006722689	yes	2293.972008	Spearman's rank correlation rho
Salinicola	Vibrio	0.5797	5.00E-04	731	0.006834734	yes	2293.251748	Spearman's rank correlation rho
Exiguobacterium	Sva0081_sediment_group	0.5799	5.00E-04	717	0.006704015	yes	2292.0303	Spearman's rank correlation rho
Halomonas	Pseudomonas	0.5805	5.00E-04	720	0.006732026	yes	2288.709729	Spearman's rank correlation rho
Halomonas	Spongiibacter	0.5807	5.00E-04	721	0.006741363	yes	2287.460873	Spearman's rank correlation rho
Cerasicoccus	Lysobacter	0.5815	5.00E-04	711	0.006647993	yes	2283.365181	Spearman's rank correlation rho
Hyphomonas	Pelagibacterium	0.5821	5.00E-04	722	0.0067507	yes	2280.043692	Spearman's rank correlation rho
Chryseoglobus	Pseudofulvibacter	0.5825	5.00E-04	712	0.00665733	yes	2277.65526	Spearman's rank correlation rho
Alteromonas	Sumerlaea	0.5827	5.00E-04	707	0.006610644	yes	2276.62206	Spearman's rank correlation rho
Halomonas	Parvibaculum	0.5832	5.00E-04	718	0.006713352	yes	2274.296364	Spearman's rank correlation rho
Marinobacter	Vagococcus	0.5832	5.00E-04	726	0.006788049	yes	2274.323163	Spearman's rank correlation rho
Alcanivorax	Leeuwenhoekiella	0.5841	4.00E-04	672	0.006283847	yes	2269.018053	Spearman's rank correlation rho
Clade_Ib	Psychromonas	0.5846	4.00E-04	681	0.00636788	yes	2266.575008	Spearman's rank correlation rho
Acinetobacter	Sulfurimonas	0.5853	4.00E-04	671	0.00627451	yes	2262.687684	Spearman's rank correlation rho
Brumimicrobium	Chryseoglobus	0.5856	4.00E-04	680	0.006358543	yes	2261.185598	Spearman's rank correlation rho
Cyclobacterium	Roseovarius	0.586	4.00E-04	683	0.006386555	yes	2258.984778	Spearman's rank correlation rho
Flavobacterium	Marinobacter	0.5861	4.00E-04	688	0.00643324	yes	2258.345007	Spearman's rank correlation rho
Aureispira	Bacillus	0.5862	4.00E-04	675	0.006311858	yes	2257.848011	Spearman's rank correlation rho
Hyphomonas	Phaeobacter	0.5864	4.00E-04	691	0.006461251	yes	2256.41746	Spearman's rank correlation rho
Acinetobacter	Roseomonas	0.5866	4.00E-04	670	0.006265173	yes	2255.710568	Spearman's rank correlation rho
Aquabacterium	TM7a	0.5867	4.00E-04	674	0.006302521	yes	2255.093992	Spearman's rank correlation rho
Bacteroides	Idiomarina	0.5873	4.00E-04	676	0.006321195	yes	2251.834083	Spearman's rank correlation rho
Idiomarina	Martelella	0.5876	4.00E-04	692	0.006470588	yes	2250.238121	Spearman's rank correlation rho
Oceanibaculum	Stappia	0.5889	4.00E-04	702	0.006563959	yes	2242.985777	Spearman's rank correlation rho
Cutibacterium	Exiguobacterium	0.5892	4.00E-04	682	0.006377218	yes	2241.502292	Spearman's rank correlation rho
Alteromonas	Flavobacterium	0.5893	4.00E-04	673	0.006293184	yes	2240.821199	Spearman's rank correlation rho
Marinobacterium	Pseudarcobacter	0.5899	4.00E-04	695	0.006498599	yes	2237.350525	Spearman's rank correlation rho
Bacteroides	Salegentibacter	0.59	4.00E-04	677	0.006330532	yes	2237.043597	Spearman's rank correlation rho
Brevundimonas	Hyphomonas	0.5906	4.00E-04	679	0.006349206	yes	2233.887498	Spearman's rank correlation rho
Marinobacter	Marinobacterium	0.5913	4.00E-04	694	0.006489262	yes	2229.641424	Spearman's rank correlation rho
Psychrobacter	Shewanella	0.5914	4.00E-04	704	0.006582633	yes	2229.085105	Spearman's rank correlation rho
Neptunomonas	NS5_marine_group	0.592	4.00E-04	700	0.006545285	yes	2226.227763	Spearman's rank correlation rho
Lysobacter	Rheinheimera	0.5922	4.00E-04	693	0.006479925	yes	2224.817127	Spearman's rank correlation rho
Pseudomonas	Salinicola	0.5933	3.00E-04	667	0.006237162	yes	2218.795517	Spearman's rank correlation rho
Rheinheimera	Sumerlaea	0.5942	3.00E-04	668	0.006246499	yes	2214.28772	Spearman's rank correlation rho
Chryseoglobus	TM7a	0.5952	3.00E-04	645	0.006031746	yes	2208.483881	Spearman's rank correlation rho
Lysobacter	Stappia	0.5956	3.00E-04	659	0.006162465	yes	2206.460182	Spearman's rank correlation rho
Ascidiaceihabitans	Rubripirellula	0.5962	3.00E-04	641	0.005994398	yes	2203.318124	Spearman's rank correlation rho
Alteromonas	Marixanthomonas	0.5964	3.00E-04	635	0.005938375	yes	2201.852578	Spearman's rank correlation rho
Alteromonas	Pseudohongiella	0.5968	3.00E-04	638	0.005966387	yes	2199.67274	Spearman's rank correlation rho
Marinobacter	TM7a	0.5969	3.00E-04	660	0.006171802	yes	2199.367552	Spearman's rank correlation rho
Pelagibacterium	Phaeobacter	0.5969	3.00E-04	665	0.006218487	yes	2199.285106	Spearman's rank correlation rho
Paracoccus	Sva0081_sediment_group	0.5971	3.00E-04	663	0.006199813	yes	2198.438507	Spearman's rank correlation rho
Idiomarina	Marixanthomonas	0.5973	3.00E-04	655	0.006125117	yes	2197.055919	Spearman's rank correlation rho
Aureispira	Salegentibacter	0.5981	3.00E-04	642	0.006003735	yes	2192.756618	Spearman's rank correlation rho
Alteromonas	Not_Assigned	0.5982	3.00E-04	637	0.005957049	yes	2192	Spearman's rank correlation rho
Lysobacter	Martelella	0.5984	3.00E-04	657	0.006143791	yes	2191.251727	Spearman's rank correlation rho
Parvibaculum	Spongiibacter	0.5988	3.00E-04	664	0.00620915	yes	2188.744971	Spearman's rank correlation rho
Hydrogenophaga	Marinobacterium	0.5992	3.00E-04	654	0.00611578	yes	2186.702408	Spearman's rank correlation rho
Ascidiaceihabitans	Idiomarina	0.5995	3.00E-04	640	0.005985061	yes	2185.357612	Spearman's rank correlation rho
Erythrobacter	Marinobacter	0.5997	3.00E-04	649	0.006069094	yes	2184.183007	Spearman's rank correlation rho
Escherichia_Shigella	Exiguobacterium	0.6005	3.00E-04	650	0.006078431	yes	2179.422722	Spearman's rank correlation rho
Pseudohongiella	Spongiibacter	0.6008	3.00E-04	666	0.006227824	yes	2177.815126	Spearman's rank correlation rho
Leeuwenhoekiella	Thalassospira	0.6009	3.00E-04	656	0.006134454	yes	2177.582711	Spearman's rank correlation rho
Cloacibacterium	Rhodoferax	0.6024	3.00E-04	646	0.006041083	yes	2169.140178	Spearman's rank correlation rho
Candidatus_Actinomarina	Micrococcus	0.6025	3.00E-04	644	0.006022409	yes	2168.870032	Spearman's rank correlation rho
Arcobacter	Arcticibacter	0.6032	3.00E-04	639	0.005975724	yes	2164.747492	Spearman's rank correlation rho
Alteromonas	Microbacterium	0.6034	3.00E-04	636	0.005947712	yes	2163.733656	Spearman's rank correlation rho
Aeromonas	Bacteroides	0.6036	3.00E-04	634	0.005929038	yes	2162.94391	Spearman's rank correlation rho
Lysobacter	Pseudoalteromonas	0.6036	3.00E-04	658	0.006153128	yes	2162.658902	Spearman's rank correlation rho
Ponticoccus	Roseovarius	0.605	2.00E-04	632	0.005910364	yes	2155.310278	Spearman's rank correlation rho
Aestuariicella	Chryseoglobus	0.6052	2.00E-04	585	0.005471522	yes	2153.964864	Spearman's rank correlation rho
Muricauda	Roseovarius	0.6059	2.00E-04	626	0.005854342	yes	2150.183834	Spearman's rank correlation rho
Parvibaculum	Pseudohongiella	0.6059	2.00E-04	631	0.005901027	yes	2149.951706	Spearman's rank correlation rho
Alteromonas	Stappia	0.6072	2.00E-04	589	0.00550887	yes	2142.95371	Spearman's rank correlation rho
Hyphomonas	Lysobacter	0.6072	2.00E-04	612	0.005723623	yes	2142.993296	Spearman's rank correlation rho
Muricauda	Sumerlaea	0.6081	2.00E-04	627	0.005863679	yes	2137.999978	Spearman's rank correlation rho
Cobetia	Shewanella	0.6085	2.00E-04	602	0.005630252	yes	2136.061291	Spearman's rank correlation rho
Bacteroides	Hydrogenophaga	0.6089	2.00E-04	594	0.005555556	yes	2133.974558	Spearman's rank correlation rho
Joostella	Leeuwenhoekiella	0.6095	2.00E-04	617	0.005770308	yes	2130.735302	Spearman's rank correlation rho
Microbacterium	Not_Assigned	0.6109	2.00E-04	621	0.005807656	yes	2122.998127	Spearman's rank correlation rho
Alteromonas	Mesoflavibacter	0.6114	2.00E-04	587	0.005490196	yes	2119.941359	Spearman's rank correlation rho
Bacillus	Pseudofulvibacter	0.6115	2.00E-04	593	0.005546218	yes	2119.45716	Spearman's rank correlation rho
Massilia	Sulfurimonas	0.6117	2.00E-04	620	0.005798319	yes	2118.788464	Spearman's rank correlation rho
NS5_marine_group	Prevotella_9	0.6124	2.00E-04	628	0.005873016	yes	2115.000135	Spearman's rank correlation rho
Marinobacterium	Rhodoferax	0.6141	2.00E-04	618	0.005779645	yes	2105.296065	Spearman's rank correlation rho
Ascidiaceihabitans	Thalassotalea	0.6144	2.00E-04	591	0.005527544	yes	2103.927709	Spearman's rank correlation rho
Arcticibacter	Aureispira	0.6147	2.00E-04	590	0.005518207	yes	2102.238819	Spearman's rank correlation rho
Candidatus_Actinomarina	Cutibacterium	0.6148	2.00E-04	598	0.005592904	yes	2101.794645	Spearman's rank correlation rho
Alteromonas	Muricauda	0.6157	2.00E-04	588	0.005499533	yes	2096.853858	Spearman's rank correlation rho
Halomonas	Microbacterium	0.6157	2.00E-04	605	0.005658263	yes	2096.885608	Spearman's rank correlation rho
Idiomarina	Pseudarcobacter	0.6158	2.00E-04	616	0.005760971	yes	2096.400189	Spearman's rank correlation rho
Chryseoglobus	Hydrogenophaga	0.6159	2.00E-04	600	0.005611578	yes	2095.811246	Spearman's rank correlation rho
Hydrogenophaga	Pseudofulvibacter	0.6162	2.00E-04	610	0.005704949	yes	2093.993945	Spearman's rank correlation rho
Microbacterium	Pseudomonas	0.6169	2.00E-04	623	0.005826331	yes	2090.31015	Spearman's rank correlation rho
Aureispira	Bacteroides	0.6174	2.00E-04	592	0.005536881	yes	2087.349706	Spearman's rank correlation rho
Hyphomonas	Mesoflavibacter	0.6175	2.00E-04	614	0.005742297	yes	2087.057072	Spearman's rank correlation rho
Hyphomonas	Martelella	0.6176	2.00E-04	613	0.00573296	yes	2086.608864	Spearman's rank correlation rho
Aeromonas	Arcobacter	0.6178	2.00E-04	584	0.005462185	yes	2085.127274	Spearman's rank correlation rho
Brumimicrobium	Hydrogenophaga	0.6183	2.00E-04	597	0.005583567	yes	2082.296919	Spearman's rank correlation rho
Pseudohongiella	Pseudomonas	0.6186	2.00E-04	633	0.005919701	yes	2080.951528	Spearman's rank correlation rho
Henriciella	Microbacterium	0.6188	2.00E-04	609	0.005695612	yes	2080.053449	Spearman's rank correlation rho
Muricauda	Pelagibacterium	0.6195	2.00E-04	625	0.005845005	yes	2075.828558	Spearman's rank correlation rho
Clade_Ia	Clade_Ib	0.6202	2.00E-04	601	0.005620915	yes	2072.450083	Spearman's rank correlation rho
Hyphomonas	Joostella	0.6206	2.00E-04	611	0.005714286	yes	2069.951223	Spearman's rank correlation rho
Microbacterium	Oceanibaculum	0.6206	2.00E-04	622	0.005816993	yes	2069.858938	Spearman's rank correlation rho
Sulfurimonas	Sva0081_sediment_group	0.6209	1.00E-04	582	0.005443511	yes	2068.182827	Spearman's rank correlation rho
Hydrogenophaga	Rhodoferax	0.6211	1.00E-04	540	0.005051354	yes	2067.419178	Spearman's rank correlation rho
Alteromonas	Sulfitobacter	0.6212	1.00E-04	498	0.004659197	yes	2066.969748	Spearman's rank correlation rho
Lysobacter	Marixanthomonas	0.6214	1.00E-04	545	0.005098039	yes	2065.852881	Spearman's rank correlation rho
Chryseoglobus	Marinobacter	0.6215	1.00E-04	513	0.004799253	yes	2065.149623	Spearman's rank correlation rho
Prevotella_9	Sva0081_sediment_group	0.6218	1.00E-04	570	0.005331466	yes	2063.32401	Spearman's rank correlation rho
Leeuwenhoekiella	Sulfitobacter	0.6219	1.00E-04	544	0.005088702	yes	2062.984437	Spearman's rank correlation rho
Paracoccus	Roseomonas	0.6222	1.00E-04	566	0.005294118	yes	2061.186306	Spearman's rank correlation rho
Erythrobacter	Leeuwenhoekiella	0.623	1.00E-04	521	0.00487395	yes	2056.800286	Spearman's rank correlation rho
Chryseoglobus	Urania_1B_19_marine_sediment_group	0.6231	1.00E-04	514	0.00480859	yes	2056.350497	Spearman's rank correlation rho
Muricauda	Ponticoccus	0.6234	1.00E-04	559	0.005228758	yes	2054.666203	Spearman's rank correlation rho
Aeromonas	Idiomarina	0.624	1.00E-04	486	0.004547152	yes	2051.346559	Spearman's rank correlation rho
Acidovorax	Aeromonas	0.6245	1.00E-04	479	0.004481793	yes	2048.750217	Spearman's rank correlation rho
Cloacibacterium	Salegentibacter	0.6245	1.00E-04	516	0.004827264	yes	2048.656207	Spearman's rank correlation rho
Arcticibacter	Cloacibacterium	0.6251	1.00E-04	502	0.004696545	yes	2045.292591	Spearman's rank correlation rho
Escherichia_Shigella	Streptococcus	0.6258	1.00E-04	529	0.004948646	yes	2041.665225	Spearman's rank correlation rho
Oceanibaculum	Vitellibacter	0.626	1.00E-04	563	0.005266106	yes	2040.686713	Spearman's rank correlation rho
Pseudomonas	Vagococcus	0.6267	1.00E-04	575	0.005378151	yes	2036.935596	Spearman's rank correlation rho
Aeromonas	Aureispira	0.6274	1.00E-04	484	0.004528478	yes	2032.801388	Spearman's rank correlation rho
Aestuariicella	Hydrogenophaga	0.6282	1.00E-04	490	0.0045845	yes	2028.806723	Spearman's rank correlation rho
Flavobacterium	Henriciella	0.6283	1.00E-04	535	0.005004669	yes	2028.102739	Spearman's rank correlation rho
Escherichia_Shigella	Methylobacterium_Methylorubrum	0.6289	1.00E-04	524	0.004901961	yes	2024.716418	Spearman's rank correlation rho
Rheinheimera	Roseovarius	0.6292	1.00E-04	576	0.005387488	yes	2022.901296	Spearman's rank correlation rho
Martelella	Parvibaculum	0.6305	1.00E-04	552	0.005163399	yes	2015.910135	Spearman's rank correlation rho
Flavobacterium	Hyphomonas	0.6308	1.00E-04	536	0.005014006	yes	2014.138302	Spearman's rank correlation rho
Aestuariicella	Aquabacterium	0.6309	1.00E-04	489	0.004575163	yes	2013.639309	Spearman's rank correlation rho
Shewanella	Vibrio	0.6319	1.00E-04	579	0.0054155	yes	2008.523052	Spearman's rank correlation rho
Aureispira	Rubripirellula	0.632	1.00E-04	505	0.004724556	yes	2007.775289	Spearman's rank correlation rho
Arcobacter	TM7a	0.6329	1.00E-04	501	0.004687208	yes	2002.864986	Spearman's rank correlation rho
Neptunomonas	Sva0081_sediment_group	0.633	1.00E-04	561	0.005247432	yes	2002.359482	Spearman's rank correlation rho
Brumimicrobium	Marinobacter	0.6333	1.00E-04	511	0.004780579	yes	2000.93475	Spearman's rank correlation rho
Erythrobacter	Mesoflavibacter	0.6337	1.00E-04	522	0.004883287	yes	1998.771109	Spearman's rank correlation rho
Aeromonas	Salegentibacter	0.634	1.00E-04	487	0.004556489	yes	1997.088342	Spearman's rank correlation rho
Halomonas	Phaeobacter	0.6341	1.00E-04	539	0.005042017	yes	1996.096452	Spearman's rank correlation rho
Acinetobacter	Massilia	0.6342	1.00E-04	480	0.00449113	yes	1995.85135	Spearman's rank correlation rho
Marixanthomonas	Roseovarius	0.6342	1.00E-04	550	0.005144725	yes	1995.558185	Spearman's rank correlation rho
Phaeobacter	Ponticoccus	0.6342	1.00E-04	568	0.005312792	yes	1996.03623	Spearman's rank correlation rho
Microbacterium	Pelagibacterium	0.6347	1.00E-04	555	0.00519141	yes	1992.884997	Spearman's rank correlation rho
Flavobacterium	Halomonas	0.6359	1.00E-04	534	0.004995331	yes	1986.72804	Spearman's rank correlation rho
Cobetia	Psychrobacter	0.636	1.00E-04	519	0.004855275	yes	1985.81839	Spearman's rank correlation rho
Arcobacter	Bacillus	0.6368	1.00E-04	500	0.004677871	yes	1981.708898	Spearman's rank correlation rho
Marixanthomonas	Spongiibacter	0.6369	1.00E-04	551	0.005154062	yes	1980.908966	Spearman's rank correlation rho
Methylobacterium_Methylorubrum	Prevotella_9	0.6371	1.00E-04	554	0.005182073	yes	1980.14879	Spearman's rank correlation rho
Clade_Ia	Psychromonas	0.6376	1.00E-04	515	0.004817927	yes	1976.982803	Spearman's rank correlation rho
Muricauda	Oceanibaculum	0.6382	1.00E-04	557	0.005210084	yes	1973.992491	Spearman's rank correlation rho
Lysobacter	Mesoflavibacter	0.6384	1.00E-04	546	0.005107376	yes	1972.859559	Spearman's rank correlation rho
Alcanivorax	Hyphomonas	0.639	1.00E-04	494	0.004621849	yes	1969.402889	Spearman's rank correlation rho
Pseudoalteromonas	Sumerlaea	0.6396	1.00E-04	572	0.00535014	yes	1966.491743	Spearman's rank correlation rho
Marixanthomonas	Parvibaculum	0.6398	1.00E-04	549	0.005135387	yes	1965.465897	Spearman's rank correlation rho
Arcticibacter	Pseudofulvibacter	0.6404	1.00E-04	504	0.004715219	yes	1961.864422	Spearman's rank correlation rho
Pseudofulvibacter	Salegentibacter	0.641	1.00E-04	573	0.005359477	yes	1958.664664	Spearman's rank correlation rho
Roseovarius	Thalassospira	0.6415	1.00E-04	577	0.005396825	yes	1956.155968	Spearman's rank correlation rho
Lysobacter	Pseudohongiella	0.6421	1.00E-04	548	0.00512605	yes	1952.60566	Spearman's rank correlation rho
Bacteroides	Brumimicrobium	0.6422	1.00E-04	507	0.004743231	yes	1952.244501	Spearman's rank correlation rho
Brevundimonas	Lysobacter	0.6424	1.00E-04	510	0.004771242	yes	1950.836044	Spearman's rank correlation rho
Bacteroides	Cloacibacterium	0.6425	1.00E-04	508	0.004752568	yes	1950.4272	Spearman's rank correlation rho
Idiomarina	Stappia	0.6427	1.00E-04	543	0.005079365	yes	1949.380316	Spearman's rank correlation rho
Brumimicrobium	Pseudofulvibacter	0.6429	1.00E-04	512	0.004789916	yes	1948.6099	Spearman's rank correlation rho
Bacillus	Marinobacterium	0.6433	1.00E-04	506	0.004733894	yes	1945.971487	Spearman's rank correlation rho
Cobetia	Salinicola	0.6434	1.00E-04	520	0.004864613	yes	1945.433	Spearman's rank correlation rho
Spongiibacter	Sumerlaea	0.6435	1.00E-04	580	0.005424837	yes	1944.855274	Spearman's rank correlation rho
Aestuariicella	Salegentibacter	0.6436	1.00E-04	491	0.004593838	yes	1944.384087	Spearman's rank correlation rho
Aeromonas	Cloacibacterium	0.6438	1.00E-04	485	0.004537815	yes	1943.446708	Spearman's rank correlation rho
Pseudoalteromonas	Roseovarius	0.6441	1.00E-04	571	0.005340803	yes	1941.804495	Spearman's rank correlation rho
Pseudomonas	Spongiibacter	0.6444	1.00E-04	574	0.005368814	yes	1940.069287	Spearman's rank correlation rho
Sulfitobacter	Sumerlaea	0.6448	1.00E-04	581	0.005434174	yes	1938.213764	Spearman's rank correlation rho
Moraxella	Sulfurimonas	0.645	1.00E-04	556	0.005200747	yes	1936.807079	Spearman's rank correlation rho
Oceanibaculum	Sulfitobacter	0.6462	1.00E-04	562	0.005256769	yes	1930.123201	Spearman's rank correlation rho
Aquabacterium	Bacillus	0.6465	1.00E-04	499	0.004668534	yes	1928.497919	Spearman's rank correlation rho
Paracoccus	Prevotella_9	0.6468	1.00E-04	564	0.005275444	yes	1927.154509	Spearman's rank correlation rho
Escherichia_Shigella	Prevotella_9	0.6475	1.00E-04	526	0.004920635	yes	1923.12363	Spearman's rank correlation rho
Salegentibacter	TM7a	0.6482	1.00E-04	578	0.005406162	yes	1919.156962	Spearman's rank correlation rho
Alteromonas	Brevundimonas	0.6488	1.00E-04	496	0.004640523	yes	1916	Spearman's rank correlation rho
Alcanivorax	Oceanibaculum	0.6489	1.00E-04	495	0.004631186	yes	1915.378237	Spearman's rank correlation rho
Alteromonas	Martelella	0.6489	1.00E-04	497	0.00464986	yes	1915.78488	Spearman's rank correlation rho
Cloacibacterium	TM7a	0.6492	1.00E-04	517	0.004836601	yes	1914.184874	Spearman's rank correlation rho
Arcticibacter	Marinobacterium	0.6496	1.00E-04	503	0.004705882	yes	1911.99802	Spearman's rank correlation rho
Neptunomonas	Sulfurimonas	0.6501	1.00E-04	560	0.005238095	yes	1909.074345	Spearman's rank correlation rho
Acinetobacter	Sva0081_sediment_group	0.6505	1.00E-04	483	0.004519141	yes	1906.615089	Spearman's rank correlation rho
Halomonas	Oceanibaculum	0.6505	1.00E-04	538	0.00503268	yes	1906.933104	Spearman's rank correlation rho
Alcanivorax	Erythrobacter	0.6513	1.00E-04	492	0.004603175	yes	1902.710538	Spearman's rank correlation rho
Acinetobacter	Methylobacterium_Methylorubrum	0.6514	1.00E-04	481	0.004500467	yes	1901.733472	Spearman's rank correlation rho
Muricauda	Parvibaculum	0.6515	1.00E-04	558	0.005219421	yes	1901.406191	Spearman's rank correlation rho
Hyphomonas	Ponticoccus	0.6516	1.00E-04	541	0.005060691	yes	1900.93147	Spearman's rank correlation rho
Hyphomonas	Pseudohongiella	0.6517	1.00E-04	542	0.005070028	yes	1900.430237	Spearman's rank correlation rho
Mesoflavibacter	Parvibaculum	0.6519	1.00E-04	553	0.005172736	yes	1899.449741	Spearman's rank correlation rho
Acinetobacter	NS5_marine_group	0.6521	1.00E-04	482	0.004509804	yes	1897.880329	Spearman's rank correlation rho
Brevundimonas	Erythrobacter	0.6528	1.00E-04	509	0.004761905	yes	1894.265406	Spearman's rank correlation rho
Thalassotalea	TM7a	0.6535	1.00E-04	583	0.005452848	yes	1890.444098	Spearman's rank correlation rho
Acidovorax	Bacteroides	0.6539	0	3	3.73E-05	yes	1888.413665	Spearman's rank correlation rho
Exiguobacterium	Moraxella	0.6545	0	163	0.001531279	yes	1884.878993	Spearman's rank correlation rho
Morganella	Shewanella	0.6547	0	352	0.003295985	yes	1883.689077	Spearman's rank correlation rho
Lysobacter	Roseovarius	0.6551	0	247	0.002315593	yes	1882.012462	Spearman's rank correlation rho
Brevundimonas	Pelagibacterium	0.6556	0	92	0.000868347	yes	1878.985702	Spearman's rank correlation rho
Flavobacterium	Roseovarius	0.6559	0	187	0.001755369	yes	1877.246075	Spearman's rank correlation rho
Escherichia_Shigella	Sva0081_sediment_group	0.6563	0	157	0.001475257	yes	1875.429944	Spearman's rank correlation rho
Hydrogenophaga	Marinobacter	0.6563	0	209	0.001960784	yes	1875.455184	Spearman's rank correlation rho
Rhodoferax	Salegentibacter	0.6565	0	453	0.004239029	yes	1873.955564	Spearman's rank correlation rho
Idiomarina	Marinobacterium	0.6571	0	218	0.002044818	yes	1870.843421	Spearman's rank correlation rho
Cloacibacterium	Pseudofulvibacter	0.6572	0	119	0.001120448	yes	1870.465975	Spearman's rank correlation rho
Aestuariicella	Thalassotalea	0.6573	0	22	0.000214753	yes	1869.531746	Spearman's rank correlation rho
Idiomarina	TM7a	0.6573	0	222	0.002082166	yes	1869.72159	Spearman's rank correlation rho
Clade_Ib	Thauera	0.6576	0	116	0.001092437	yes	1867.934059	Spearman's rank correlation rho
Massilia	Micrococcus	0.6576	0	295	0.002763772	yes	1868.296493	Spearman's rank correlation rho
Arcobacter	Idiomarina	0.6582	0	56	0.000532213	yes	1864.957383	Spearman's rank correlation rho
Cloacibacterium	Hydrogenophaga	0.6583	0	117	0.001101774	yes	1864.515406	Spearman's rank correlation rho
Massilia	Roseomonas	0.6583	0	300	0.002810458	yes	1864.331157	Spearman's rank correlation rho
Chryseoglobus	Marinobacterium	0.6594	0	115	0.0010831	yes	1858.573259	Spearman's rank correlation rho
Micrococcus	Sva0081_sediment_group	0.6599	0	345	0.003230626	yes	1855.496131	Spearman's rank correlation rho
Pelagibacterium	Pseudomonas	0.6604	0	393	0.003678805	yes	1852.973316	Spearman's rank correlation rho
Aeromonas	TM7a	0.661	0	10	0.000102708	yes	1849.672661	Spearman's rank correlation rho
Phaeobacter	Sumerlaea	0.6617	0	407	0.003809524	yes	1845.651456	Spearman's rank correlation rho
Erythrobacter	Lysobacter	0.6621	0	133	0.001251167	yes	1843.64968	Spearman's rank correlation rho
Aestuariicella	Aureispira	0.6637	0	12	0.000121382	yes	1834.677828	Spearman's rank correlation rho
Ponticoccus	Spongiibacter	0.6638	0	414	0.003874883	yes	1834.163447	Spearman's rank correlation rho
Aquabacterium	Bacteroides	0.6642	0	54	0.000513539	yes	1832.14003	Spearman's rank correlation rho
Pelagibacterium	Thalassospira	0.6644	0	397	0.003716153	yes	1830.939836	Spearman's rank correlation rho
Candidatus_Actinomarina	Roseomonas	0.6651	0	113	0.001064426	yes	1827.075052	Spearman's rank correlation rho
Aestuariicella	Brumimicrobium	0.6653	0	15	0.000149393	yes	1826.308123	Spearman's rank correlation rho
Joostella	Lysobacter	0.6655	0	224	0.00210084	yes	1824.945257	Spearman's rank correlation rho
Pelagibacterium	Stappia	0.666	0	395	0.003697479	yes	1822.279851	Spearman's rank correlation rho
Rubripirellula	Thalassotalea	0.6663	0	463	0.0043324	yes	1820.443851	Spearman's rank correlation rho
Rhodoferax	Vagococcus	0.6675	0	456	0.00426704	yes	1814.258846	Spearman's rank correlation rho
Aeromonas	Aestuariicella	0.6677	0	8	8.40E-05	yes	1813.116677	Spearman's rank correlation rho
Erythrobacter	Thalassospira	0.668	0	146	0.001372549	yes	1811.20578	Spearman's rank correlation rho
Salegentibacter	Thalassotalea	0.6687	0	464	0.004341737	yes	1807.672421	Spearman's rank correlation rho
Lysobacter	Pelagibacterium	0.669	0	246	0.002306256	yes	1805.969955	Spearman's rank correlation rho
Halomonas	Pseudohongiella	0.6691	0	203	0.001904762	yes	1805.646933	Spearman's rank correlation rho
Pseudarcobacter	Pseudofulvibacter	0.6693	0	420	0.003930906	yes	1804.512781	Spearman's rank correlation rho
Alteromonas	Pseudoalteromonas	0.6697	0	52	0.000494865	yes	1802	Spearman's rank correlation rho
Aureispira	TM7a	0.6701	0	70	0.000662932	yes	1799.823909	Spearman's rank correlation rho
Erythrobacter	Ponticoccus	0.6718	0	140	0.001316527	yes	1790.645416	Spearman's rank correlation rho
Ascidiaceihabitans	TM7a	0.6725	0	67	0.000634921	yes	1786.870149	Spearman's rank correlation rho
Escherichia_Shigella	NS5_marine_group	0.6729	0	153	0.001437908	yes	1784.659421	Spearman's rank correlation rho
Martelella	Roseovarius	0.6729	0	287	0.002689076	yes	1784.9241	Spearman's rank correlation rho
Idiomarina	Vitellibacter	0.6739	0	223	0.002091503	yes	1778.930052	Spearman's rank correlation rho
Aestuariicella	Cloacibacterium	0.6744	0	16	0.00015873	yes	1776.638655	Spearman's rank correlation rho
Hyphomonas	Sulfitobacter	0.6745	0	213	0.001998133	yes	1776.002903	Spearman's rank correlation rho
Ponticoccus	Rheinheimera	0.675	0	413	0.003865546	yes	1773.22365	Spearman's rank correlation rho
Microbacterium	Spongiibacter	0.6764	0	334	0.003127918	yes	1765.818607	Spearman's rank correlation rho
Pelagibacterium	Rheinheimera	0.6766	0	394	0.003688142	yes	1764.348102	Spearman's rank correlation rho
Halomonas	Vitellibacter	0.6767	0	208	0.001951447	yes	1763.740857	Spearman's rank correlation rho
Hyphomonas	Thalassospira	0.678	0	215	0.002016807	yes	1756.827102	Spearman's rank correlation rho
Bacteroides	Marinobacterium	0.6782	0	75	0.000709617	yes	1755.789638	Spearman's rank correlation rho
Erythrobacter	Hyphomonas	0.6782	0	130	0.001223156	yes	1755.980542	Spearman's rank correlation rho
Erythrobacter	Pelagibacterium	0.6782	0	138	0.001297852	yes	1755.866377	Spearman's rank correlation rho
Alteromonas	Rheinheimera	0.6787	0	53	0.000504202	yes	1753.207125	Spearman's rank correlation rho
Alcanivorax	Alteromonas	0.6789	0	24	0.000233427	yes	1752	Spearman's rank correlation rho
Joostella	Pelagibacterium	0.6791	0	232	0.002175537	yes	1750.692214	Spearman's rank correlation rho
Marinobacterium	Rubripirellula	0.6791	0	254	0.002380952	yes	1750.816237	Spearman's rank correlation rho
Pseudarcobacter	Thalassotalea	0.6804	0	424	0.003968254	yes	1743.777928	Spearman's rank correlation rho
Neptunomonas	Prevotella_9	0.6814	0	364	0.00340803	yes	1738.210831	Spearman's rank correlation rho
Oceanibaculum	Pseudohongiella	0.6814	0	370	0.003464052	yes	1738.312055	Spearman's rank correlation rho
Alcanivorax	Lysobacter	0.6817	0	29	0.000280112	yes	1736.491485	Spearman's rank correlation rho
Methylobacterium_Methylorubrum	Paracoccus	0.6818	0	323	0.00302521	yes	1736.101912	Spearman's rank correlation rho
Bacillus	Rhodoferax	0.6825	0	72	0.000681606	yes	1732.412878	Spearman's rank correlation rho
Erythrobacter	Sumerlaea	0.6844	0	145	0.001363212	yes	1721.962944	Spearman's rank correlation rho
Pelagibacterium	Pseudoalteromonas	0.6846	0	391	0.003660131	yes	1720.783462	Spearman's rank correlation rho
Flavobacterium	Pseudomonas	0.6852	0	185	0.001736695	yes	1717.286739	Spearman's rank correlation rho
Mesoflavibacter	Roseovarius	0.6858	0	313	0.002931839	yes	1714.136844	Spearman's rank correlation rho
Micrococcus	Sulfurimonas	0.6864	0	344	0.003221289	yes	1710.784991	Spearman's rank correlation rho
Idiomarina	Phaeobacter	0.6867	0	220	0.002063492	yes	1709.141244	Spearman's rank correlation rho
Moraxella	Neptunomonas	0.6872	0	346	0.003239963	yes	1706.68152	Spearman's rank correlation rho
Phaeobacter	Spongiibacter	0.6875	0	404	0.003781513	yes	1704.990092	Spearman's rank correlation rho
Aestuariicella	TM7a	0.6877	0	23	0.00022409	yes	1704.044818	Spearman's rank correlation rho
Sumerlaea	Thalassospira	0.6886	0	475	0.004444444	yes	1698.895785	Spearman's rank correlation rho
Cutibacterium	Massilia	0.6901	0	127	0.001195145	yes	1691.002048	Spearman's rank correlation rho
Roseomonas	Sva0081_sediment_group	0.6901	0	457	0.004276377	yes	1690.553219	Spearman's rank correlation rho
Erythrobacter	Martelella	0.6908	0	135	0.001269841	yes	1686.968785	Spearman's rank correlation rho
Joostella	Sumerlaea	0.6909	0	243	0.002278245	yes	1686.2432	Spearman's rank correlation rho
Martelella	Pelagibacterium	0.6919	0	280	0.002623716	yes	1680.813622	Spearman's rank correlation rho
Joostella	Ponticoccus	0.6921	0	234	0.002194211	yes	1679.664218	Spearman's rank correlation rho
Brevundimonas	Roseovarius	0.693	0	99	0.000933707	yes	1675.020019	Spearman's rank correlation rho
Erythrobacter	Marixanthomonas	0.693	0	134	0.001260504	yes	1675.031331	Spearman's rank correlation rho
Halomonas	Stappia	0.6931	0	205	0.001923436	yes	1674.543646	Spearman's rank correlation rho
Brevundimonas	Sumerlaea	0.694	0	103	0.000971055	yes	1669.373886	Spearman's rank correlation rho
Marixanthomonas	Sumerlaea	0.6942	0	272	0.00254902	yes	1668.296914	Spearman's rank correlation rho
Aestuariicella	Arcobacter	0.6943	0	11	0.000112045	yes	1667.774582	Spearman's rank correlation rho
Erythrobacter	Vitellibacter	0.6949	0	147	0.001381886	yes	1664.423384	Spearman's rank correlation rho
NS5_marine_group	Paracoccus	0.6949	0	365	0.003417367	yes	1664.493763	Spearman's rank correlation rho
Arcobacter	Bacteroides	0.6952	0	55	0.000522876	yes	1663.219615	Spearman's rank correlation rho
Escherichia_Shigella	Sulfurimonas	0.6953	0	156	0.00146592	yes	1662.664723	Spearman's rank correlation rho
Oceanibaculum	Thalassospira	0.6953	0	372	0.003482726	yes	1662.264977	Spearman's rank correlation rho
Parvibaculum	Pseudoalteromonas	0.6954	0	386	0.003613445	yes	1662.024264	Spearman's rank correlation rho
Bacteroides	Thalassotalea	0.6955	0	79	0.000746965	yes	1661.295018	Spearman's rank correlation rho
Arcobacter	Marinobacterium	0.6956	0	58	0.000550887	yes	1660.901338	Spearman's rank correlation rho
Brevundimonas	Parvibaculum	0.6962	0	91	0.00085901	yes	1657.801698	Spearman's rank correlation rho
Spongiibacter	Sulfitobacter	0.6967	0	466	0.004360411	yes	1654.722689	Spearman's rank correlation rho
Exiguobacterium	Roseomonas	0.6969	0	167	0.001568627	yes	1653.789905	Spearman's rank correlation rho
Moraxella	Paracoccus	0.6969	0	348	0.003258637	yes	1653.668037	Spearman's rank correlation rho
Alcanivorax	Parvibaculum	0.6973	0	36	0.000345472	yes	1651.467849	Spearman's rank correlation rho
Exiguobacterium	Paracoccus	0.6984	0	165	0.001549953	yes	1645.349472	Spearman's rank correlation rho
Erythrobacter	Stappia	0.6986	0	142	0.001335201	yes	1644.52474	Spearman's rank correlation rho
Pelagibacterium	Ponticoccus	0.6987	0	390	0.003650794	yes	1644.024462	Spearman's rank correlation rho
Joostella	Pseudomonas	0.6988	0	237	0.002222222	yes	1643.494982	Spearman's rank correlation rho
Marinobacterium	Pseudofulvibacter	0.6989	0	253	0.002371615	yes	1643.059214	Spearman's rank correlation rho
Brevundimonas	Oceanibaculum	0.7	0	89	0.000840336	yes	1636.688867	Spearman's rank correlation rho
Roseovarius	Spongiibacter	0.7012	0	458	0.004285714	yes	1630.446399	Spearman's rank correlation rho
Alcanivorax	Sumerlaea	0.7016	0	48	0.000457516	yes	1628.16776	Spearman's rank correlation rho
Microbacterium	Sumerlaea	0.7019	0	337	0.003155929	yes	1626.587815	Spearman's rank correlation rho
Halomonas	Sulfitobacter	0.702	0	206	0.001932773	yes	1625.987498	Spearman's rank correlation rho
Aureispira	Cloacibacterium	0.7027	0	68	0.000644258	yes	1622.068922	Spearman's rank correlation rho
Oceanibaculum	Pseudoalteromonas	0.7027	0	369	0.003454715	yes	1621.909885	Spearman's rank correlation rho
Hyphomonas	Microbacterium	0.703	0	210	0.001970121	yes	1620.268112	Spearman's rank correlation rho
Phaeobacter	Pseudomonas	0.7031	0	401	0.003753501	yes	1619.757731	Spearman's rank correlation rho
Mesoflavibacter	Sumerlaea	0.7034	0	317	0.002969188	yes	1618.142819	Spearman's rank correlation rho
Moraxella	Prevotella_9	0.7034	0	349	0.003267974	yes	1618.282954	Spearman's rank correlation rho
Aestuariicella	Bacillus	0.7035	0	13	0.000130719	yes	1617.588822	Spearman's rank correlation rho
Acidovorax	Aestuariicella	0.704	0	1	1.87E-05	yes	1615.098139	Spearman's rank correlation rho
Erythrobacter	Joostella	0.7055	0	132	0.00124183	yes	1606.791209	Spearman's rank correlation rho
Flavobacterium	Spongiibacter	0.706	0	188	0.001764706	yes	1604.159429	Spearman's rank correlation rho
Aureispira	Marinobacterium	0.7063	0	69	0.000653595	yes	1602.461538	Spearman's rank correlation rho
Exiguobacterium	Synechococcus_CC9902	0.7069	0	168	0.001577965	yes	1599.398275	Spearman's rank correlation rho
Arcobacter	Pseudofulvibacter	0.707	0	60	0.000569561	yes	1598.385762	Spearman's rank correlation rho
Alcanivorax	Roseovarius	0.7075	0	44	0.000420168	yes	1595.674637	Spearman's rank correlation rho
Parvibaculum	Vitellibacter	0.7077	0	389	0.003641457	yes	1594.74499	Spearman's rank correlation rho
Marixanthomonas	Pelagibacterium	0.7079	0	263	0.002464986	yes	1593.858934	Spearman's rank correlation rho
Arcobacter	Salegentibacter	0.7089	0	62	0.000588235	yes	1588.497052	Spearman's rank correlation rho
Erythrobacter	Sulfitobacter	0.7094	0	144	0.001353875	yes	1585.294174	Spearman's rank correlation rho
Marinobacterium	TM7a	0.7097	0	256	0.002399627	yes	1583.729612	Spearman's rank correlation rho
Flavobacterium	Oceanibaculum	0.7103	0	178	0.001671335	yes	1580.374562	Spearman's rank correlation rho
Hyphomonas	Vitellibacter	0.7105	0	216	0.002026144	yes	1579.734266	Spearman's rank correlation rho
Pseudomonas	Sulfitobacter	0.7107	0	443	0.004145658	yes	1578.675712	Spearman's rank correlation rho
Bacillus	TM7a	0.7109	0	73	0.000690943	yes	1577.184494	Spearman's rank correlation rho
Muricauda	Pseudohongiella	0.7117	0	356	0.003333333	yes	1572.838765	Spearman's rank correlation rho
Pseudohongiella	Roseovarius	0.7117	0	435	0.004070962	yes	1572.928103	Spearman's rank correlation rho
Marixanthomonas	Pseudomonas	0.7119	0	268	0.002511671	yes	1571.629095	Spearman's rank correlation rho
Martelella	Spongiibacter	0.712	0	288	0.002698413	yes	1571.292962	Spearman's rank correlation rho
Mesoflavibacter	Spongiibacter	0.712	0	314	0.002941176	yes	1571.386307	Spearman's rank correlation rho
Halomonas	Joostella	0.7121	0	195	0.001830065	yes	1571.039291	Spearman's rank correlation rho
Flavobacterium	Sumerlaea	0.7122	0	192	0.001802054	yes	1570.355812	Spearman's rank correlation rho
Micrococcus	Paracoccus	0.7124	0	342	0.003202614	yes	1569.032131	Spearman's rank correlation rho
Oceanibaculum	Phaeobacter	0.7124	0	368	0.003445378	yes	1569.34147	Spearman's rank correlation rho
Alcanivorax	Pelagibacterium	0.7127	0	37	0.000354809	yes	1567.717658	Spearman's rank correlation rho
Pseudomonas	Vibrio	0.7127	0	445	0.004164332	yes	1567.643646	Spearman's rank correlation rho
Marixanthomonas	Ponticoccus	0.7131	0	265	0.00248366	yes	1565.572134	Spearman's rank correlation rho
Parvibaculum	Stappia	0.7134	0	387	0.003622782	yes	1563.881054	Spearman's rank correlation rho
Rhodoferax	TM7a	0.7137	0	455	0.004257703	yes	1561.992957	Spearman's rank correlation rho
Arcobacter	Rhodoferax	0.714	0	61	0.000578898	yes	1560.624912	Spearman's rank correlation rho
Acinetobacter	Neptunomonas	0.7151	0	6	6.54E-05	yes	1554.631486	Spearman's rank correlation rho
Candidatus_Actinomarina	Methylobacterium_Methylorubrum	0.7154	0	108	0.00101774	yes	1552.995222	Spearman's rank correlation rho
Acinetobacter	Moraxella	0.7159	0	5	5.60E-05	yes	1550.018007	Spearman's rank correlation rho
Cutibacterium	Paracoccus	0.7174	0	128	0.001204482	yes	1541.790737	Spearman's rank correlation rho
Pseudomonas	Stappia	0.7193	0	442	0.004136321	yes	1531.449577	Spearman's rank correlation rho
Alcanivorax	Spongiibacter	0.7196	0	45	0.000429505	yes	1530.033027	Spearman's rank correlation rho
Pelagibacterium	Vitellibacter	0.7204	0	398	0.00372549	yes	1525.289096	Spearman's rank correlation rho
Ponticoccus	Pseudohongiella	0.721	0	411	0.003846872	yes	1522.012498	Spearman's rank correlation rho
Paracoccus	Streptococcus	0.7217	0	382	0.003576097	yes	1518.556391	Spearman's rank correlation rho
Lysobacter	Sulfitobacter	0.7219	0	248	0.00232493	yes	1517.577267	Spearman's rank correlation rho
Ponticoccus	Sulfitobacter	0.7223	0	416	0.003893557	yes	1515.370988	Spearman's rank correlation rho
Pelagibacterium	Sulfitobacter	0.7233	0	396	0.003706816	yes	1509.941771	Spearman's rank correlation rho
Pseudofulvibacter	Rhodoferax	0.7237	0	433	0.004052288	yes	1507.507815	Spearman's rank correlation rho
Marinobacter	Pseudarcobacter	0.7239	0	249	0.002334267	yes	1506.342089	Spearman's rank correlation rho
Psychrobacter	Vibrio	0.7241	0	447	0.004183007	yes	1505.377901	Spearman's rank correlation rho
Pseudomonas	Rheinheimera	0.7248	0	441	0.004126984	yes	1501.383386	Spearman's rank correlation rho
Methylobacterium_Methylorubrum	Sva0081_sediment_group	0.725	0	325	0.003043884	yes	1500.386673	Spearman's rank correlation rho
Acinetobacter	Candidatus_Actinomarina	0.7252	0	4	4.67E-05	yes	1499.451621	Spearman's rank correlation rho
Microbacterium	Ponticoccus	0.7255	0	329	0.003081232	yes	1497.468327	Spearman's rank correlation rho
Ponticoccus	Pseudomonas	0.7259	0	412	0.003856209	yes	1495.511443	Spearman's rank correlation rho
Exiguobacterium	Methylobacterium_Methylorubrum	0.7262	0	161	0.001512605	yes	1494.00927	Spearman's rank correlation rho
Hyphomonas	Stappia	0.7262	0	212	0.001988796	yes	1493.642259	Spearman's rank correlation rho
Candidatus_Actinomarina	Paracoccus	0.7264	0	111	0.001045752	yes	1492.955224	Spearman's rank correlation rho
Halomonas	Muricauda	0.7269	0	199	0.001867414	yes	1490.144742	Spearman's rank correlation rho
Exiguobacterium	Micrococcus	0.7275	0	162	0.001521942	yes	1486.626951	Spearman's rank correlation rho
Pseudohongiella	Sumerlaea	0.7279	0	438	0.004098973	yes	1484.377277	Spearman's rank correlation rho
Marinobacter	Pseudofulvibacter	0.7288	0	250	0.002343604	yes	1479.419431	Spearman's rank correlation rho
Halomonas	Thalassospira	0.7291	0	207	0.00194211	yes	1478.2608	Spearman's rank correlation rho
Microbacterium	Roseovarius	0.7291	0	333	0.003118581	yes	1477.937055	Spearman's rank correlation rho
Brevundimonas	Pseudomonas	0.7292	0	97	0.000915033	yes	1477.635397	Spearman's rank correlation rho
Erythrobacter	Phaeobacter	0.7303	0	139	0.00130719	yes	1471.741228	Spearman's rank correlation rho
Massilia	NS5_marine_group	0.7305	0	297	0.002782446	yes	1470.242701	Spearman's rank correlation rho
Pseudoalteromonas	Spongiibacter	0.7308	0	428	0.004005602	yes	1468.785492	Spearman's rank correlation rho
Joostella	Roseovarius	0.7314	0	239	0.002240896	yes	1465.299655	Spearman's rank correlation rho
Methylobacterium_Methylorubrum	Micrococcus	0.7316	0	320	0.002997199	yes	1464.593263	Spearman's rank correlation rho
Aestuariicella	Marinobacterium	0.7321	0	18	0.000177404	yes	1461.740895	Spearman's rank correlation rho
Cobetia	Vagococcus	0.7324	0	124	0.001167134	yes	1459.982533	Spearman's rank correlation rho
Escherichia_Shigella	Micrococcus	0.7327	0	151	0.001419234	yes	1458.238532	Spearman's rank correlation rho
Mesoflavibacter	Ponticoccus	0.7333	0	308	0.002885154	yes	1455.337791	Spearman's rank correlation rho
Micrococcus	Moraxella	0.7335	0	340	0.00318394	yes	1454.156886	Spearman's rank correlation rho
Cloacibacterium	Thalassotalea	0.734	0	121	0.001139122	yes	1451.28472	Spearman's rank correlation rho
Bacteroides	Marinobacter	0.7342	0	74	0.00070028	yes	1450.27172	Spearman's rank correlation rho
Vagococcus	Vibrio	0.7345	0	478	0.004472456	yes	1448.483202	Spearman's rank correlation rho
Massilia	Paracoccus	0.7352	0	298	0.002791783	yes	1444.712653	Spearman's rank correlation rho
Micrococcus	Roseomonas	0.7352	0	343	0.003211951	yes	1444.479702	Spearman's rank correlation rho
Martelella	Sumerlaea	0.736	0	291	0.002726424	yes	1440.514029	Spearman's rank correlation rho
Brevundimonas	Halomonas	0.7364	0	82	0.000774977	yes	1438	Spearman's rank correlation rho
Parvibaculum	Thalassospira	0.7367	0	388	0.00363212	yes	1436.726047	Spearman's rank correlation rho
Rheinheimera	Spongiibacter	0.7374	0	448	0.004192344	yes	1432.822681	Spearman's rank correlation rho
Microbacterium	Rheinheimera	0.7382	0	332	0.003109244	yes	1428.327763	Spearman's rank correlation rho
Joostella	Oceanibaculum	0.7384	0	230	0.002156863	yes	1427.46035	Spearman's rank correlation rho
Ponticoccus	Pseudoalteromonas	0.7385	0	410	0.003837535	yes	1426.474617	Spearman's rank correlation rho
Pseudarcobacter	Rhodoferax	0.74	0	421	0.003940243	yes	1418.572153	Spearman's rank correlation rho
Alcanivorax	Pseudomonas	0.7402	0	42	0.000401494	yes	1417.629898	Spearman's rank correlation rho
Muricauda	Spongiibacter	0.7405	0	359	0.003361345	yes	1415.943362	Spearman's rank correlation rho
Spongiibacter	Thalassospira	0.7406	0	467	0.004369748	yes	1415.100775	Spearman's rank correlation rho
Flavobacterium	Pelagibacterium	0.7414	0	180	0.001690009	yes	1411.114278	Spearman's rank correlation rho
Moraxella	Roseomonas	0.7418	0	350	0.003277311	yes	1408.87163	Spearman's rank correlation rho
Pseudomonas	Vitellibacter	0.7418	0	446	0.004173669	yes	1408.96995	Spearman's rank correlation rho
Roseovarius	Vitellibacter	0.742	0	462	0.004323063	yes	1407.494713	Spearman's rank correlation rho
Arcticibacter	Pseudarcobacter	0.7428	0	64	0.000606909	yes	1403.18835	Spearman's rank correlation rho
Ponticoccus	Thalassospira	0.7435	0	418	0.003912232	yes	1399.463977	Spearman's rank correlation rho
Brevundimonas	Ponticoccus	0.7437	0	94	0.000887021	yes	1398.280952	Spearman's rank correlation rho
Hyphomonas	Roseovarius	0.7439	0	211	0.001979458	yes	1397.058652	Spearman's rank correlation rho
Aestuariicella	Marinobacter	0.7445	0	17	0.000168067	yes	1393.963828	Spearman's rank correlation rho
Roseovarius	Stappia	0.7445	0	459	0.004295051	yes	1394.236552	Spearman's rank correlation rho
Idiomarina	Marinobacter	0.7446	0	217	0.002035481	yes	1393.302091	Spearman's rank correlation rho
Aestuariicella	Pseudarcobacter	0.7447	0	19	0.000186741	yes	1392.7142	Spearman's rank correlation rho
Massilia	Prevotella_9	0.7456	0	299	0.00280112	yes	1388.13928	Spearman's rank correlation rho
Hyphomonas	Sumerlaea	0.7458	0	214	0.00200747	yes	1387.186036	Spearman's rank correlation rho
Marixanthomonas	Phaeobacter	0.7461	0	264	0.002474323	yes	1385.248447	Spearman's rank correlation rho
Joostella	Muricauda	0.7463	0	229	0.002147526	yes	1384.449775	Spearman's rank correlation rho
Microbacterium	Pseudoalteromonas	0.748	0	330	0.00309057	yes	1375.135594	Spearman's rank correlation rho
Cloacibacterium	Marinobacterium	0.7481	0	118	0.001111111	yes	1374.606098	Spearman's rank correlation rho
Cutibacterium	Escherichia_Shigella	0.7482	0	126	0.001185808	yes	1373.835994	Spearman's rank correlation rho
Flavobacterium	Idiomarina	0.7487	0	171	0.001605976	yes	1371.350066	Spearman's rank correlation rho
Arcobacter	Marinobacter	0.7505	0	57	0.00054155	yes	1361.12762	Spearman's rank correlation rho
Phaeobacter	Pseudoalteromonas	0.7511	0	399	0.003734827	yes	1358.151053	Spearman's rank correlation rho
Flavobacterium	Ponticoccus	0.7523	0	182	0.001708683	yes	1351.232382	Spearman's rank correlation rho
Sumerlaea	Vitellibacter	0.7524	0	476	0.004453782	yes	1350.912729	Spearman's rank correlation rho
Roseovarius	Sumerlaea	0.7526	0	461	0.004313725	yes	1349.777388	Spearman's rank correlation rho
Phaeobacter	Pseudohongiella	0.753	0	400	0.003744164	yes	1347.401504	Spearman's rank correlation rho
Mesoflavibacter	Pelagibacterium	0.7531	0	306	0.00286648	yes	1347.192913	Spearman's rank correlation rho
Bacteroides	Pseudarcobacter	0.7534	0	76	0.000718954	yes	1345.63023	Spearman's rank correlation rho
Aeromonas	Marinobacterium	0.7536	0	9	9.34E-05	yes	1344.101964	Spearman's rank correlation rho
Joostella	Vitellibacter	0.7536	0	245	0.002296919	yes	1344.58194	Spearman's rank correlation rho
Ascidiaceihabitans	Cloacibacterium	0.7538	0	66	0.000625584	yes	1343.44881	Spearman's rank correlation rho
Idiomarina	Microbacterium	0.7548	0	219	0.002054155	yes	1337.953378	Spearman's rank correlation rho
Massilia	Methylobacterium_Methylorubrum	0.7557	0	294	0.002754435	yes	1333.150808	Spearman's rank correlation rho
Mesoflavibacter	Microbacterium	0.7557	0	302	0.002829132	yes	1332.708658	Spearman's rank correlation rho
Bacteroides	TM7a	0.7561	0	80	0.000756303	yes	1330.727706	Spearman's rank correlation rho
Erythrobacter	Pseudohongiella	0.7561	0	141	0.001325864	yes	1330.982767	Spearman's rank correlation rho
Alcanivorax	Halomonas	0.7562	0	27	0.000261438	yes	1330	Spearman's rank correlation rho
Rheinheimera	Vitellibacter	0.7563	0	452	0.004229692	yes	1329.672415	Spearman's rank correlation rho
Marinobacterium	Salegentibacter	0.7564	0	255	0.002390289	yes	1329.002023	Spearman's rank correlation rho
Phaeobacter	Roseovarius	0.7567	0	403	0.003772176	yes	1327.315866	Spearman's rank correlation rho
Cobetia	Pseudomonas	0.757	0	123	0.001157796	yes	1325.621466	Spearman's rank correlation rho
Halomonas	Marixanthomonas	0.7571	0	196	0.001839402	yes	1325.077026	Spearman's rank correlation rho
Marixanthomonas	Oceanibaculum	0.7577	0	261	0.002446312	yes	1321.828856	Spearman's rank correlation rho
Pseudomonas	Thalassospira	0.7578	0	444	0.004154995	yes	1321.674766	Spearman's rank correlation rho
Alcanivorax	Phaeobacter	0.7582	0	38	0.000364146	yes	1319.114137	Spearman's rank correlation rho
Erythrobacter	Idiomarina	0.7583	0	131	0.001232493	yes	1318.5809	Spearman's rank correlation rho
Joostella	Microbacterium	0.7585	0	228	0.002138189	yes	1317.885954	Spearman's rank correlation rho
Alcanivorax	Ponticoccus	0.7588	0	39	0.000373483	yes	1315.868699	Spearman's rank correlation rho
Roseovarius	Sulfitobacter	0.7601	0	460	0.004304388	yes	1308.813479	Spearman's rank correlation rho
Halomonas	Martelella	0.7609	0	197	0.001848739	yes	1304.640419	Spearman's rank correlation rho
Phaeobacter	Rheinheimera	0.7615	0	402	0.003762838	yes	1301.219205	Spearman's rank correlation rho
Erythrobacter	Microbacterium	0.7617	0	136	0.001279178	yes	1300.231305	Spearman's rank correlation rho
Muricauda	Phaeobacter	0.7618	0	354	0.003314659	yes	1299.864185	Spearman's rank correlation rho
Pseudoalteromonas	Pseudomonas	0.7622	0	426	0.003986928	yes	1297.618899	Spearman's rank correlation rho
Muricauda	Sulfitobacter	0.7624	0	361	0.003380019	yes	1296.207396	Spearman's rank correlation rho
Phaeobacter	Stappia	0.7633	0	405	0.00379085	yes	1291.523342	Spearman's rank correlation rho
Candidatus_Actinomarina	NS5_marine_group	0.764	0	110	0.001036415	yes	1287.692308	Spearman's rank correlation rho
Spongiibacter	Vitellibacter	0.7649	0	468	0.004379085	yes	1282.701661	Spearman's rank correlation rho
Muricauda	Pseudomonas	0.7674	0	357	0.00334267	yes	1269.323402	Spearman's rank correlation rho
Ponticoccus	Sumerlaea	0.7677	0	417	0.003902894	yes	1267.57931	Spearman's rank correlation rho
Marixanthomonas	Microbacterium	0.7688	0	259	0.002427638	yes	1261.248306	Spearman's rank correlation rho
NS5_marine_group	Sva0081_sediment_group	0.7691	0	367	0.003436041	yes	1259.588166	Spearman's rank correlation rho
Exiguobacterium	NS5_marine_group	0.7706	0	164	0.001540616	yes	1251.337411	Spearman's rank correlation rho
Bacillus	Bacteroides	0.7711	0	71	0.000672269	yes	1248.733308	Spearman's rank correlation rho
Marixanthomonas	Thalassospira	0.772	0	273	0.002558357	yes	1244.154877	Spearman's rank correlation rho
Algoriphagus	Leeuwenhoekiella	0.773	0	51	0.000485528	yes	1238.265613	Spearman's rank correlation rho
Alcanivorax	Muricauda	0.7736	0	34	0.000326797	yes	1235.326913	Spearman's rank correlation rho
Mesoflavibacter	Phaeobacter	0.7738	0	307	0.002875817	yes	1234.087613	Spearman's rank correlation rho
Mesoflavibacter	Pseudomonas	0.7764	0	311	0.002913165	yes	1219.728122	Spearman's rank correlation rho
Halomonas	Mesoflavibacter	0.7778	0	198	0.001858077	yes	1212.10902	Spearman's rank correlation rho
Martelella	Ponticoccus	0.7779	0	282	0.00264239	yes	1211.618248	Spearman's rank correlation rho
Pelagibacterium	Pseudohongiella	0.7788	0	392	0.003669468	yes	1206.882822	Spearman's rank correlation rho
Microbacterium	Thalassospira	0.7795	0	338	0.003165266	yes	1202.827046	Spearman's rank correlation rho
Oceanibaculum	Rheinheimera	0.7796	0	371	0.003473389	yes	1202.406347	Spearman's rank correlation rho
Flavobacterium	Muricauda	0.7805	0	177	0.001661998	yes	1197.362996	Spearman's rank correlation rho
Halomonas	Rheinheimera	0.7811	0	204	0.001914099	yes	1194.181578	Spearman's rank correlation rho
Alcanivorax	Microbacterium	0.7817	0	33	0.00031746	yes	1191.303463	Spearman's rank correlation rho
Mesoflavibacter	Oceanibaculum	0.782	0	304	0.002847806	yes	1189.407622	Spearman's rank correlation rho
Muricauda	Thalassospira	0.7832	0	362	0.003389356	yes	1183.094268	Spearman's rank correlation rho
Bacteroides	Pseudofulvibacter	0.7836	0	77	0.000728291	yes	1180.750317	Spearman's rank correlation rho
Aestuariicella	Rhodoferax	0.7848	0	21	0.000205415	yes	1174.181644	Spearman's rank correlation rho
Marixanthomonas	Vitellibacter	0.785	0	274	0.002567694	yes	1173.14924	Spearman's rank correlation rho
Martelella	Oceanibaculum	0.7861	0	278	0.002605042	yes	1167.029231	Spearman's rank correlation rho
Muricauda	Stappia	0.7862	0	360	0.003370682	yes	1166.743459	Spearman's rank correlation rho
Muricauda	Vitellibacter	0.7869	0	363	0.003398693	yes	1162.83344	Spearman's rank correlation rho
Phaeobacter	Thalassospira	0.7875	0	408	0.003818861	yes	1159.555711	Spearman's rank correlation rho
Pseudohongiella	Rheinheimera	0.788	0	434	0.004061625	yes	1156.702224	Spearman's rank correlation rho
Pseudarcobacter	Salegentibacter	0.7881	0	422	0.00394958	yes	1156.302952	Spearman's rank correlation rho
Phaeobacter	Vitellibacter	0.7886	0	409	0.003828198	yes	1153.394607	Spearman's rank correlation rho
Microbacterium	Muricauda	0.7888	0	326	0.003053221	yes	1152.065662	Spearman's rank correlation rho
Massilia	Sva0081_sediment_group	0.7935	0	301	0.002819795	yes	1126.499925	Spearman's rank correlation rho
Rheinheimera	Thalassospira	0.7948	0	451	0.004220355	yes	1119.595327	Spearman's rank correlation rho
Candidatus_Actinomarina	Escherichia_Shigella	0.7952	0	106	0.000999066	yes	1117.282424	Spearman's rank correlation rho
Stappia	Sumerlaea	0.7955	0	470	0.004397759	yes	1115.700017	Spearman's rank correlation rho
Escherichia_Shigella	Paracoccus	0.7956	0	154	0.001447246	yes	1115.307402	Spearman's rank correlation rho
Brevundimonas	Phaeobacter	0.7968	0	93	0.000877684	yes	1108.520245	Spearman's rank correlation rho
Brevundimonas	Microbacterium	0.7974	0	87	0.000821662	yes	1105.654402	Spearman's rank correlation rho
Arcobacter	Pseudarcobacter	0.7975	0	59	0.000560224	yes	1104.937091	Spearman's rank correlation rho
Joostella	Spongiibacter	0.7987	0	240	0.002250233	yes	1098.023729	Spearman's rank correlation rho
Sulfitobacter	Vitellibacter	0.7991	0	474	0.004435107	yes	1096.116042	Spearman's rank correlation rho
Flavobacterium	Thalassospira	0.7995	0	193	0.001811391	yes	1093.701988	Spearman's rank correlation rho
Methylobacterium_Methylorubrum	Moraxella	0.7996	0	321	0.003006536	yes	1093.389043	Spearman's rank correlation rho
Marinobacter	Rhodoferax	0.7999	0	251	0.002352941	yes	1091.967864	Spearman's rank correlation rho
Bacteroides	Rhodoferax	0.8	0	78	0.000737628	yes	1090.961923	Spearman's rank correlation rho
Micrococcus	NS5_marine_group	0.8019	0	341	0.003193277	yes	1081.061797	Spearman's rank correlation rho
Rheinheimera	Stappia	0.8025	0	449	0.004201681	yes	1077.48045	Spearman's rank correlation rho
Marixanthomonas	Pseudohongiella	0.8061	0	267	0.002502334	yes	1058.127244	Spearman's rank correlation rho
Aestuariicella	Pseudofulvibacter	0.8064	0	20	0.000196078	yes	1056.31532	Spearman's rank correlation rho
Flavobacterium	Phaeobacter	0.8067	0	181	0.001699346	yes	1054.51485	Spearman's rank correlation rho
Pseudohongiella	Vitellibacter	0.8069	0	440	0.004117647	yes	1053.615985	Spearman's rank correlation rho
Brevundimonas	Spongiibacter	0.8075	0	100	0.000943044	yes	1050.260672	Spearman's rank correlation rho
Marixanthomonas	Stappia	0.8077	0	270	0.002530345	yes	1049.449651	Spearman's rank correlation rho
Cloacibacterium	Rubripirellula	0.8097	0	120	0.001129785	yes	1038.142314	Spearman's rank correlation rho
Ponticoccus	Vitellibacter	0.8097	0	419	0.003921569	yes	1038.186124	Spearman's rank correlation rho
Moraxella	Sva0081_sediment_group	0.8102	0	351	0.003286648	yes	1035.417367	Spearman's rank correlation rho
Rheinheimera	Sulfitobacter	0.8131	0	450	0.004211018	yes	1019.664664	Spearman's rank correlation rho
Martelella	Pseudohongiella	0.8136	0	284	0.002661064	yes	1017.214303	Spearman's rank correlation rho
Pseudohongiella	Sulfitobacter	0.814	0	437	0.004089636	yes	1014.92437	Spearman's rank correlation rho
Joostella	Phaeobacter	0.8149	0	233	0.002184874	yes	1010.046167	Spearman's rank correlation rho
Sulfitobacter	Thalassospira	0.8149	0	473	0.00442577	yes	1009.776362	Spearman's rank correlation rho
Joostella	Marixanthomonas	0.8151	0	225	0.002110177	yes	1008.835532	Spearman's rank correlation rho
Alcanivorax	Flavobacterium	0.8152	0	26	0.000252101	yes	1008.369338	Spearman's rank correlation rho
Flavobacterium	Pseudoalteromonas	0.8155	0	183	0.001718021	yes	1006.368604	Spearman's rank correlation rho
Ponticoccus	Stappia	0.8155	0	415	0.00388422	yes	1006.702026	Spearman's rank correlation rho
Massilia	Moraxella	0.8157	0	296	0.002773109	yes	1005.706237	Spearman's rank correlation rho
Joostella	Pseudohongiella	0.8162	0	236	0.002212885	yes	1003.060721	Spearman's rank correlation rho
Pseudohongiella	Thalassospira	0.8162	0	439	0.00410831	yes	1002.575167	Spearman's rank correlation rho
Erythrobacter	Flavobacterium	0.8164	0	129	0.001213819	yes	1001.670818	Spearman's rank correlation rho
Halomonas	Pseudoalteromonas	0.8174	0	202	0.001895425	yes	996	Spearman's rank correlation rho
Microbacterium	Pseudohongiella	0.8176	0	331	0.003099907	yes	994.9428055	Spearman's rank correlation rho
Flavobacterium	Vitellibacter	0.8177	0	194	0.001820728	yes	994.4076303	Spearman's rank correlation rho
Muricauda	Rheinheimera	0.8192	0	358	0.003352007	yes	986.4661482	Spearman's rank correlation rho
Candidatus_Actinomarina	Prevotella_9	0.8195	0	112	0.001055089	yes	984.6493691	Spearman's rank correlation rho
Martelella	Pseudomonas	0.8199	0	285	0.002670401	yes	982.575466	Spearman's rank correlation rho
Candidatus_Actinomarina	Sva0081_sediment_group	0.8209	0	114	0.001073763	yes	977.2714229	Spearman's rank correlation rho
Brevundimonas	Muricauda	0.8214	0	88	0.000830999	yes	974.4419929	Spearman's rank correlation rho
Acidovorax	Aquabacterium	0.8216	0	2	2.80E-05	yes	973.354985	Spearman's rank correlation rho
Brevundimonas	Vitellibacter	0.8223	0	105	0.000989729	yes	969.6411182	Spearman's rank correlation rho
Joostella	Thalassospira	0.8233	0	244	0.002287582	yes	963.9970268	Spearman's rank correlation rho
Flavobacterium	Stappia	0.8238	0	189	0.001774043	yes	961.2340596	Spearman's rank correlation rho
Candidatus_Actinomarina	Moraxella	0.8241	0	109	0.001027077	yes	959.8444634	Spearman's rank correlation rho
Phaeobacter	Sulfitobacter	0.8242	0	406	0.003800187	yes	959.4021567	Spearman's rank correlation rho
Pseudoalteromonas	Sulfitobacter	0.8243	0	430	0.004024276	yes	958.3893701	Spearman's rank correlation rho
Flavobacterium	Sulfitobacter	0.8254	0	191	0.001792717	yes	952.6551122	Spearman's rank correlation rho
Alcanivorax	Marixanthomonas	0.8275	0	30	0.000289449	yes	941.1098012	Spearman's rank correlation rho
Escherichia_Shigella	Moraxella	0.8304	0	152	0.001428571	yes	925.2082047	Spearman's rank correlation rho
Pseudoalteromonas	Vitellibacter	0.8305	0	432	0.004042951	yes	924.9603145	Spearman's rank correlation rho
Escherichia_Shigella	Massilia	0.8311	0	150	0.001409897	yes	921.7753928	Spearman's rank correlation rho
Mesoflavibacter	Pseudohongiella	0.8318	0	310	0.002903828	yes	917.4797406	Spearman's rank correlation rho
Muricauda	Pseudoalteromonas	0.8321	0	355	0.003323996	yes	915.793445	Spearman's rank correlation rho
Flavobacterium	Joostella	0.8347	0	172	0.001615313	yes	901.9895979	Spearman's rank correlation rho
Pseudoalteromonas	Pseudohongiella	0.8356	0	425	0.003977591	yes	897.1418354	Spearman's rank correlation rho
Spongiibacter	Stappia	0.8365	0	465	0.004351074	yes	892.0335696	Spearman's rank correlation rho
Microbacterium	Vitellibacter	0.8372	0	339	0.003174603	yes	888.2586362	Spearman's rank correlation rho
Marixanthomonas	Sulfitobacter	0.8379	0	271	0.002539683	yes	884.2698176	Spearman's rank correlation rho
Alcanivorax	Vitellibacter	0.8385	0	50	0.00047619	yes	881.2949836	Spearman's rank correlation rho
Mesoflavibacter	Muricauda	0.8422	0	303	0.002838469	yes	861.0214799	Spearman's rank correlation rho
Alcanivorax	Rheinheimera	0.8436	0	43	0.000410831	yes	853.556692	Spearman's rank correlation rho
Microbacterium	Stappia	0.8436	0	335	0.003137255	yes	853.2265433	Spearman's rank correlation rho
Marixanthomonas	Muricauda	0.8454	0	260	0.002436975	yes	843.7483084	Spearman's rank correlation rho
Flavobacterium	Mesoflavibacter	0.8457	0	175	0.001643324	yes	842.0796824	Spearman's rank correlation rho
Pseudohongiella	Stappia	0.8467	0	436	0.004080299	yes	836.6257037	Spearman's rank correlation rho
Microbacterium	Sulfitobacter	0.8475	0	336	0.003146592	yes	831.8114119	Spearman's rank correlation rho
Brevundimonas	Flavobacterium	0.85	0	81	0.00076564	yes	818.2996515	Spearman's rank correlation rho
Stappia	Sulfitobacter	0.8504	0	469	0.004388422	yes	816.1042719	Spearman's rank correlation rho
Moraxella	NS5_marine_group	0.8509	0	347	0.0032493	yes	813.4580041	Spearman's rank correlation rho
Brevundimonas	Pseudohongiella	0.8524	0	96	0.000905696	yes	805.2705334	Spearman's rank correlation rho
Joostella	Sulfitobacter	0.8532	0	242	0.002268908	yes	800.7482275	Spearman's rank correlation rho
Brevundimonas	Sulfitobacter	0.8543	0	102	0.000961718	yes	795.062611	Spearman's rank correlation rho
Martelella	Phaeobacter	0.8545	0	281	0.002633053	yes	793.8100394	Spearman's rank correlation rho
Joostella	Stappia	0.8547	0	241	0.00225957	yes	792.7040258	Spearman's rank correlation rho
Flavobacterium	Marixanthomonas	0.8548	0	173	0.00162465	yes	792.26286	Spearman's rank correlation rho
Joostella	Pseudoalteromonas	0.8559	0	235	0.002203548	yes	786.3621668	Spearman's rank correlation rho
Martelella	Microbacterium	0.8569	0	276	0.002586368	yes	780.7832567	Spearman's rank correlation rho
Flavobacterium	Pseudohongiella	0.8576	0	184	0.001727358	yes	777.0144499	Spearman's rank correlation rho
Acinetobacter	Prevotella_9	0.8598	0	7	7.47E-05	yes	765.0950659	Spearman's rank correlation rho
Alcanivorax	Pseudohongiella	0.8621	0	41	0.000392157	yes	752.1893367	Spearman's rank correlation rho
Martelella	Sulfitobacter	0.8621	0	290	0.002717087	yes	752.4878334	Spearman's rank correlation rho
Flavobacterium	Microbacterium	0.8626	0	176	0.001652661	yes	749.8432032	Spearman's rank correlation rho
Mesoflavibacter	Vitellibacter	0.8633	0	319	0.002987862	yes	745.9806445	Spearman's rank correlation rho
Martelella	Vitellibacter	0.8638	0	293	0.002745098	yes	743.3143118	Spearman's rank correlation rho
Marixanthomonas	Rheinheimera	0.8646	0	269	0.002521008	yes	738.96097	Spearman's rank correlation rho
Mesoflavibacter	Sulfitobacter	0.8648	0	316	0.002959851	yes	737.655435	Spearman's rank correlation rho
Martelella	Stappia	0.8652	0	289	0.00270775	yes	735.5496296	Spearman's rank correlation rho
Brevundimonas	Marixanthomonas	0.8656	0	84	0.000793651	yes	733.5054751	Spearman's rank correlation rho
Microbacterium	Phaeobacter	0.8664	0	328	0.003071895	yes	728.8882591	Spearman's rank correlation rho
Flavobacterium	Martelella	0.8669	0	174	0.001633987	yes	725.9375876	Spearman's rank correlation rho
Alcanivorax	Sulfitobacter	0.8681	0	47	0.000448179	yes	719.5239849	Spearman's rank correlation rho
Pseudoalteromonas	Thalassospira	0.8683	0	431	0.004033613	yes	718.3886552	Spearman's rank correlation rho
Marixanthomonas	Pseudoalteromonas	0.8687	0	266	0.002492997	yes	716.3730793	Spearman's rank correlation rho
Mesoflavibacter	Stappia	0.8693	0	315	0.002950514	yes	713.271746	Spearman's rank correlation rho
Joostella	Rheinheimera	0.8708	0	238	0.002231559	yes	704.8409417	Spearman's rank correlation rho
Martelella	Muricauda	0.8711	0	277	0.002595705	yes	703.2598136	Spearman's rank correlation rho
Joostella	Martelella	0.8715	0	226	0.002119514	yes	701.2269906	Spearman's rank correlation rho
Candidatus_Actinomarina	Massilia	0.8743	0	107	0.001008403	yes	685.8503042	Spearman's rank correlation rho
Methylobacterium_Methylorubrum	Roseomonas	0.8747	0	324	0.003034547	yes	683.5611585	Spearman's rank correlation rho
Cobetia	Vibrio	0.875	0	125	0.001176471	yes	682	Spearman's rank correlation rho
Arcticibacter	Salegentibacter	0.8769	0	65	0.000616246	yes	671.4507463	Spearman's rank correlation rho
Brevundimonas	Thalassospira	0.8781	0	104	0.000980392	yes	664.9758917	Spearman's rank correlation rho
Flavobacterium	Rheinheimera	0.8791	0	186	0.001746032	yes	659.4452251	Spearman's rank correlation rho
Pseudoalteromonas	Stappia	0.8799	0	429	0.004014939	yes	655.2994289	Spearman's rank correlation rho
Alcanivorax	Joostella	0.8807	0	28	0.000270775	yes	650.8637975	Spearman's rank correlation rho
Joostella	Mesoflavibacter	0.8815	0	227	0.002128852	yes	646.454201	Spearman's rank correlation rho
Mesoflavibacter	Rheinheimera	0.8844	0	312	0.002922502	yes	630.7320189	Spearman's rank correlation rho
Martelella	Pseudoalteromonas	0.8858	0	283	0.002651727	yes	623.1339309	Spearman's rank correlation rho
Martelella	Rheinheimera	0.8896	0	286	0.002679739	yes	602.1673807	Spearman's rank correlation rho
Martelella	Thalassospira	0.8919	0	292	0.002735761	yes	589.5476148	Spearman's rank correlation rho
Alcanivorax	Martelella	0.8921	0	31	0.000298786	yes	588.9580894	Spearman's rank correlation rho
Alcanivorax	Stappia	0.8946	0	46	0.000438842	yes	574.885684	Spearman's rank correlation rho
Stappia	Thalassospira	0.8971	0	471	0.004407096	yes	561.1836125	Spearman's rank correlation rho
Marixanthomonas	Mesoflavibacter	0.8996	0	258	0.002418301	yes	547.6034097	Spearman's rank correlation rho
Mesoflavibacter	Thalassospira	0.9026	0	318	0.002978525	yes	531.4640046	Spearman's rank correlation rho
Brevundimonas	Martelella	0.9061	0	85	0.000802988	yes	512.5650317	Spearman's rank correlation rho
Brevundimonas	Rheinheimera	0.9097	0	98	0.00092437	yes	492.8950484	Spearman's rank correlation rho
Alcanivorax	Thalassospira	0.9099	0	49	0.000466853	yes	491.6363573	Spearman's rank correlation rho
Stappia	Vitellibacter	0.9103	0	472	0.004416433	yes	489.1538751	Spearman's rank correlation rho
Marixanthomonas	Martelella	0.9118	0	257	0.002408964	yes	481.1566062	Spearman's rank correlation rho
Alcanivorax	Brevundimonas	0.912	0	25	0.000242764	yes	480	Spearman's rank correlation rho
Brevundimonas	Mesoflavibacter	0.9141	0	86	0.000812325	yes	468.4271808	Spearman's rank correlation rho
Brevundimonas	Stappia	0.9156	0	101	0.000952381	yes	460.2960975	Spearman's rank correlation rho
Thalassospira	Vitellibacter	0.9163	0	477	0.004463119	yes	456.7823272	Spearman's rank correlation rho
NS5_marine_group	Roseomonas	0.9216	0	366	0.003426704	yes	427.8915639	Spearman's rank correlation rho
Alcanivorax	Mesoflavibacter	0.9217	0	32	0.000308123	yes	427.3895558	Spearman's rank correlation rho
Pseudoalteromonas	Rheinheimera	0.9229	0	427	0.003996265	yes	420.7627196	Spearman's rank correlation rho
Alcanivorax	Pseudoalteromonas	0.9256	0	40	0.00038282	yes	406	Spearman's rank correlation rho
Brevundimonas	Joostella	0.9256	0	83	0.000784314	yes	406.1577871	Spearman's rank correlation rho
Brevundimonas	Pseudoalteromonas	0.9256	0	95	0.000896359	yes	406	Spearman's rank correlation rho
Martelella	Mesoflavibacter	0.9257	0	275	0.002577031	yes	405.4069081	Spearman's rank correlation rho
Mesoflavibacter	Pseudoalteromonas	0.9257	0	309	0.002894491	yes	405.3693667	Spearman's rank correlation rho
Aestuariicella	Bacteroides	0.938	0	14	0.000140056	yes	338.4815946	Spearman's rank correlation rho
Methylobacterium_Methylorubrum	NS5_marine_group	0.9493	0	322	0.003015873	yes	276.5408292	Spearman's rank correlation rho
Cerasicoccus	Martelella	0.4288	0.0143	1526	0.014257703	no	3116.585867	Spearman's rank correlation rho
Lysobacter	Pseudomonas	0.429	0.0143	1527	0.01426704	no	3115.647277	Spearman's rank correlation rho
Psychromonas	Staphylococcus	0.4291	0.0143	1528	0.014276377	no	3114.824838	Spearman's rank correlation rho
Marixanthomonas	Synechococcus_CC9902	-0.4283	0.0145	1529	0.014285714	no	7792.644521	Spearman's rank correlation rho
Cerasicoccus	Psychromonas	-0.4277	0.0146	1530	0.014295051	no	7789.590361	Spearman's rank correlation rho
Cobetia	Halomonas	0.4278	0.0146	1531	0.014304388	no	3122	Spearman's rank correlation rho
Cutibacterium	Pseudarcobacter	-0.4272	0.0147	1532	0.014313725	no	7786.815337	Spearman's rank correlation rho
Arcobacter	Massilia	-0.427	0.0148	1533	0.014323063	no	7785.546527	Spearman's rank correlation rho
Fluviicola	Psychromonas	0.4267	0.0149	1534	0.0143324	no	3128.005292	Spearman's rank correlation rho
Roseomonas	Salinicola	-0.4267	0.0149	1535	0.014341737	no	7783.80791	Spearman's rank correlation rho
Pseudoalteromonas	Salinimicrobium	0.4261	0.015	1536	0.014351074	no	3131.38549	Spearman's rank correlation rho
Cerasicoccus	Rheinheimera	0.4257	0.0151	1537	0.014360411	no	3133.356366	Spearman's rank correlation rho
Cloacibacterium	Fluviicola	0.426	0.0151	1538	0.014369748	no	3131.729277	Spearman's rank correlation rho
Erythrobacter	Pseudarcicella	0.4257	0.0151	1539	0.014379085	no	3133.619709	Spearman's rank correlation rho
Joostella	Tepidicaulis	0.4257	0.0151	1540	0.014388422	no	3133.164958	Spearman's rank correlation rho
Marinobacterium	Pseudarcicella	0.4257	0.0151	1541	0.014397759	no	3133.221213	Spearman's rank correlation rho
Pseudohongiella	Zunongwangia	0.4256	0.0151	1542	0.014407096	no	3133.662837	Spearman's rank correlation rho
Acetobacteroides	Not_Assigned	0.4254	0.0152	1543	0.014416433	no	3135.064257	Spearman's rank correlation rho
Hyphomonas	Roseibacillus	0.4256	0.0152	1544	0.01442577	no	3133.90029	Spearman's rank correlation rho
Idiomarina	Not_Assigned	0.4255	0.0152	1545	0.014435107	no	3134.326448	Spearman's rank correlation rho
Idiomarina	Parvibaculum	0.4253	0.0152	1546	0.014444444	no	3135.373291	Spearman's rank correlation rho
Pseudomonas	Psychromonas	-0.4256	0.0152	1547	0.014453782	no	7777.968491	Spearman's rank correlation rho
Alcanivorax	Roseibacillus	0.4251	0.0153	1548	0.014463119	no	3136.736807	Spearman's rank correlation rho
Brumimicrobium	Streptococcus	-0.4246	0.0154	1549	0.014472456	no	7772.498875	Spearman's rank correlation rho
Henriciella	Roseovarius	0.4245	0.0154	1550	0.014481793	no	3139.812398	Spearman's rank correlation rho
Marinobacter	Spongiibacter	0.4246	0.0154	1551	0.01449113	no	3139.179976	Spearman's rank correlation rho
Micrococcus	Pseudomonas	-0.4246	0.0154	1552	0.014500467	no	7772.392688	Spearman's rank correlation rho
Moraxella	Pseudomonas	-0.4246	0.0154	1553	0.014509804	no	7772.711193	Spearman's rank correlation rho
Salinicola	Sulfitobacter	0.4247	0.0154	1554	0.014519141	no	3139.107724	Spearman's rank correlation rho
Brumimicrobium	Rubripirellula	0.4243	0.0155	1555	0.014528478	no	3140.759074	Spearman's rank correlation rho
Leeuwenhoekiella	Streptococcus	-0.4245	0.0155	1556	0.014537815	no	7771.873548	Spearman's rank correlation rho
Microbacterium	Tepidicaulis	0.4239	0.0156	1557	0.014547152	no	3143.246512	Spearman's rank correlation rho
Methylobacterium_Methylorubrum	Ponticoccus	-0.4235	0.0157	1558	0.014556489	no	7766.376568	Spearman's rank correlation rho
Cutibacterium	Pseudomonas	-0.4231	0.0158	1559	0.014565826	no	7764.541306	Spearman's rank correlation rho
Arcobacter	Paracoccus	-0.4229	0.0159	1560	0.014575163	no	7763.105805	Spearman's rank correlation rho
Parvibaculum	Roseomonas	-0.4226	0.016	1561	0.0145845	no	7761.44514	Spearman's rank correlation rho
Bacillus	Salinicola	0.4221	0.0161	1562	0.014593838	no	3153.059009	Spearman's rank correlation rho
Halomonas	Henriciella	0.422	0.0161	1563	0.014603175	no	3153.759335	Spearman's rank correlation rho
Joostella	Salinimicrobium	0.4223	0.0161	1564	0.014612512	no	3151.925504	Spearman's rank correlation rho
Vibrio	Vitellibacter	0.4223	0.0161	1565	0.014621849	no	3151.89219	Spearman's rank correlation rho
Microbacterium	NS5_marine_group	-0.4219	0.0162	1566	0.014631186	no	7758.044545	Spearman's rank correlation rho
Martelella	Sva0081_sediment_group	-0.4212	0.0164	1567	0.014640523	no	7753.914605	Spearman's rank correlation rho
Pseudooceanicola	Spongiibacter	0.4211	0.0164	1568	0.01464986	no	3158.584681	Spearman's rank correlation rho
Idiomarina	Pseudofulvibacter	0.4208	0.0165	1569	0.014659197	no	3159.902681	Spearman's rank correlation rho
Pelagibacterium	Shewanella	0.4209	0.0165	1570	0.014668534	no	3159.801049	Spearman's rank correlation rho
Cyclobacterium	Martelella	0.4204	0.0166	1571	0.014677871	no	3162.058084	Spearman's rank correlation rho
Erythrobacter	Morganella	0.4196	0.0168	1572	0.014687208	no	3166.695589	Spearman's rank correlation rho
Marinobacter	Thalassotalea	0.4191	0.017	1573	0.014696545	no	3169.33167	Spearman's rank correlation rho
Muricauda	Salinimicrobium	0.4189	0.017	1574	0.014705882	no	3170.538916	Spearman's rank correlation rho
Arcobacter	Ascidiaceihabitans	0.4188	0.0171	1575	0.014715219	no	3171.282044	Spearman's rank correlation rho
Escherichia_Shigella	Roseovarius	-0.4187	0.0171	1576	0.014724556	no	7740.252946	Spearman's rank correlation rho
Marinobacter	Zunongwangia	0.4188	0.0171	1577	0.014733894	no	3171.104653	Spearman's rank correlation rho
Pseudomonas	Thauera	-0.4188	0.0171	1578	0.014743231	no	7740.918617	Spearman's rank correlation rho
Microbacterium	Micrococcus	-0.4182	0.0172	1579	0.014752568	no	7737.788442	Spearman's rank correlation rho
Pseudohongiella	Salinicola	0.4182	0.0172	1580	0.014761905	no	3174.292926	Spearman's rank correlation rho
Marinobacterium	Salinicola	0.4181	0.0173	1581	0.014771242	no	3175.026801	Spearman's rank correlation rho
Marixanthomonas	Salinicola	0.418	0.0173	1582	0.014780579	no	3175.46561	Spearman's rank correlation rho
Methylobacterium_Methylorubrum	Pseudomonas	-0.4179	0.0173	1583	0.014789916	no	7735.87972	Spearman's rank correlation rho
Arcticibacter	Bacillus	0.4175	0.0174	1584	0.014799253	no	3178.128948	Spearman's rank correlation rho
Marixanthomonas	Psychromonas	-0.4176	0.0174	1585	0.01480859	no	7734.650469	Spearman's rank correlation rho
Martelella	Vibrio	0.4175	0.0174	1586	0.014817927	no	3178.280675	Spearman's rank correlation rho
Fluviicola	Joostella	-0.4174	0.0175	1587	0.014827264	no	7733.50381	Spearman's rank correlation rho
Alteromonas	Pseudomonas	0.417	0.0176	1588	0.014836601	no	3180.791485	Spearman's rank correlation rho
Ponticoccus	Roseomonas	-0.4168	0.0176	1589	0.014845938	no	7730.089545	Spearman's rank correlation rho
Joostella	Sva0081_sediment_group	-0.4165	0.0177	1590	0.014855275	no	7728.520925	Spearman's rank correlation rho
Roseomonas	Sulfurimonas	0.4167	0.0177	1591	0.014864613	no	3182.504681	Spearman's rank correlation rho
Cyclobacterium	Oceanibaculum	0.4162	0.0178	1592	0.01487395	no	3185.303742	Spearman's rank correlation rho
Parvibaculum	Tepidicaulis	0.4161	0.0178	1593	0.014883287	no	3185.6953	Spearman's rank correlation rho
Mesoflavibacter	Psychromonas	-0.416	0.0179	1594	0.014892624	no	7725.868633	Spearman's rank correlation rho
Joostella	Zunongwangia	0.4155	0.018	1595	0.014901961	no	3189.069532	Spearman's rank correlation rho
Pseudarcicella	Sumerlaea	0.4157	0.018	1596	0.014911298	no	3187.84619	Spearman's rank correlation rho
Pseudooceanicola	Sumerlaea	0.4157	0.018	1597	0.014920635	no	3187.678196	Spearman's rank correlation rho
Mesoflavibacter	Sva0081_sediment_group	-0.4148	0.0182	1598	0.014929972	no	7719.287584	Spearman's rank correlation rho
Not_Assigned	Spongiibacter	0.415	0.0182	1599	0.014939309	no	3191.882801	Spearman's rank correlation rho
Brumimicrobium	Psychromonas	-0.4147	0.0183	1600	0.014948646	no	7718.642379	Spearman's rank correlation rho
Candidatus_Actinomarina	Microbacterium	-0.4147	0.0183	1601	0.014957983	no	7718.535771	Spearman's rank correlation rho
Cyanobium_PCC_6307	Exiguobacterium	-0.4147	0.0183	1602	0.01496732	no	7718.642379	Spearman's rank correlation rho
Exiguobacterium	Roseibacillus	-0.4147	0.0183	1603	0.014976657	no	7718.642379	Spearman's rank correlation rho
Exiguobacterium	Zunongwangia	-0.4147	0.0183	1604	0.014985994	no	7718.642379	Spearman's rank correlation rho
Leeuwenhoekiella	Sumerlaea	0.4148	0.0183	1605	0.014995331	no	3193.043058	Spearman's rank correlation rho
Spongiibacter	Synechococcus_CC9902	-0.4148	0.0183	1606	0.015004669	no	7718.979978	Spearman's rank correlation rho
Sulfitobacter	Zunongwangia	0.4148	0.0183	1607	0.015014006	no	3192.920529	Spearman's rank correlation rho
Joostella	Marinobacter	0.4144	0.0184	1608	0.015023343	no	3195.150244	Spearman's rank correlation rho
Massilia	Thalassospira	-0.4142	0.0184	1609	0.01503268	no	7715.833067	Spearman's rank correlation rho
Erythrobacter	Pseudooceanicola	0.4139	0.0185	1610	0.015042017	no	3197.722267	Spearman's rank correlation rho
Moraxella	Vibrio	-0.4139	0.0185	1611	0.015051354	no	7714.448187	Spearman's rank correlation rho
Algoriphagus	Brevundimonas	0.4137	0.0186	1612	0.015060691	no	3199.077884	Spearman's rank correlation rho
Aquabacterium	Marinobacter	0.4134	0.0187	1613	0.015070028	no	3200.665879	Spearman's rank correlation rho
Idiomarina	Morganella	0.4134	0.0187	1614	0.015079365	no	3200.427759	Spearman's rank correlation rho
Bacteroides	Salinicola	0.4131	0.0188	1615	0.015088702	no	3202.352342	Spearman's rank correlation rho
Cobetia	Joostella	0.4129	0.0188	1616	0.015098039	no	3203.086814	Spearman's rank correlation rho
Microbacterium	Roseomonas	-0.4131	0.0188	1617	0.015107376	no	7709.647658	Spearman's rank correlation rho
Parvibaculum	Streptococcus	-0.4129	0.0188	1618	0.015116713	no	7708.739071	Spearman's rank correlation rho
Rhodoferax	Rubripirellula	0.413	0.0188	1619	0.01512605	no	3202.418686	Spearman's rank correlation rho
Brevundimonas	Fluviicola	-0.4126	0.0189	1620	0.015135387	no	7707.303223	Spearman's rank correlation rho
Martelella	Sulfurimonas	-0.4128	0.0189	1621	0.015144725	no	7708.36789	Spearman's rank correlation rho
Erythrobacter	Marinobacterium	0.4123	0.019	1622	0.015154062	no	3206.599838	Spearman's rank correlation rho
HIMB11	Photobacterium	0.4125	0.019	1623	0.015163399	no	3205.399306	Spearman's rank correlation rho
Algoriphagus	Pseudooceanicola	0.4121	0.0191	1624	0.015172736	no	3207.811576	Spearman's rank correlation rho
Brevundimonas	Neptunomonas	-0.4119	0.0192	1625	0.015182073	no	7703.311767	Spearman's rank correlation rho
Idiomarina	Salinimicrobium	0.4118	0.0192	1626	0.01519141	no	3209.09527	Spearman's rank correlation rho
Pseudohongiella	Tepidicaulis	0.4117	0.0192	1627	0.015200747	no	3209.851298	Spearman's rank correlation rho
Acinetobacter	Exiguobacterium	0.4113	0.0193	1628	0.015210084	no	3211.823555	Spearman's rank correlation rho
Brumimicrobium	Idiomarina	0.4114	0.0193	1629	0.015219421	no	3211.431362	Spearman's rank correlation rho
Flavobacterium	Sulfurimonas	-0.4116	0.0193	1630	0.015228758	no	7701.647066	Spearman's rank correlation rho
Salegentibacter	Urania_1B_19_marine_sediment_group	0.4111	0.0194	1631	0.015238095	no	3213.024519	Spearman's rank correlation rho
Alteromonas	Tepidicaulis	0.4109	0.0195	1632	0.015247432	no	3214.137724	Spearman's rank correlation rho
NS5_marine_group	Streptococcus	0.4109	0.0195	1633	0.015256769	no	3214.208089	Spearman's rank correlation rho
Aeromonas	Microbacterium	0.4102	0.0197	1634	0.015266106	no	3217.739041	Spearman's rank correlation rho
Sulfitobacter	Synechococcus_CC9902	-0.4103	0.0197	1635	0.015275444	no	7694.8611	Spearman's rank correlation rho
Henriciella	Salinimicrobium	0.4099	0.0198	1636	0.015284781	no	3219.441057	Spearman's rank correlation rho
Streptococcus	Zunongwangia	-0.4099	0.0198	1637	0.015294118	no	7692.333639	Spearman's rank correlation rho
Escherichia_Shigella	Henriciella	-0.4098	0.0199	1638	0.015303455	no	7691.626934	Spearman's rank correlation rho
Massilia	Ponticoccus	-0.4096	0.0199	1639	0.015312792	no	7690.54325	Spearman's rank correlation rho
Muricauda	Photobacterium	-0.4094	0.02	1640	0.015322129	no	7689.657952	Spearman's rank correlation rho
HIMB11	Tepidicaulis	0.4091	0.0201	1641	0.015331466	no	3224.175628	Spearman's rank correlation rho
Massilia	Pseudomonas	-0.4091	0.0201	1642	0.015340803	no	7688.224692	Spearman's rank correlation rho
Prevotella_9	Urania_1B_19_marine_sediment_group	0.4086	0.0202	1643	0.01535014	no	3226.792037	Spearman's rank correlation rho
Cutibacterium	Sva0081_sediment_group	0.4085	0.0203	1644	0.015359477	no	3226.956643	Spearman's rank correlation rho
Cyclobacterium	Spongiibacter	0.4086	0.0203	1645	0.015368814	no	3226.80125	Spearman's rank correlation rho
Martelella	Zunongwangia	0.4084	0.0203	1646	0.015378151	no	3227.55077	Spearman's rank correlation rho
Microbacterium	Moraxella	-0.4085	0.0203	1647	0.015387488	no	7685.02084	Spearman's rank correlation rho
Roseomonas	Stappia	-0.4084	0.0203	1648	0.015396825	no	7684.263543	Spearman's rank correlation rho
Martelella	Vagococcus	0.408	0.0204	1649	0.015406162	no	3229.774502	Spearman's rank correlation rho
Brevundimonas	Micrococcus	-0.4078	0.0205	1650	0.0154155	no	7680.786584	Spearman's rank correlation rho
Cyclobacterium	Lysobacter	0.4079	0.0205	1651	0.015424837	no	3230.358974	Spearman's rank correlation rho
Methylobacterium_Methylorubrum	Stappia	-0.4078	0.0205	1652	0.015434174	no	7680.802351	Spearman's rank correlation rho
Muricauda	Salinicola	0.4079	0.0205	1653	0.015443511	no	3230.628307	Spearman's rank correlation rho
Algoriphagus	Not_Assigned	0.4077	0.0206	1654	0.015452848	no	3231.859993	Spearman's rank correlation rho
Algoriphagus	Photobacterium	-0.4076	0.0206	1655	0.015462185	no	7679.955613	Spearman's rank correlation rho
Exiguobacterium	Tenacibaculum	0.4075	0.0206	1656	0.015471522	no	3232.852577	Spearman's rank correlation rho
Synechococcus_CC9902	Tenacibaculum	0.4076	0.0206	1657	0.015480859	no	3232.248305	Spearman's rank correlation rho
Aquabacterium	Idiomarina	0.4073	0.0207	1658	0.015490196	no	3233.586911	Spearman's rank correlation rho
Sumerlaea	Tepidicaulis	0.4071	0.0207	1659	0.015499533	no	3234.816322	Spearman's rank correlation rho
Alcanivorax	Vibrio	0.4069	0.0208	1660	0.01550887	no	3236	Spearman's rank correlation rho
Leeuwenhoekiella	Salinimicrobium	0.4068	0.0209	1661	0.015518207	no	3236.676763	Spearman's rank correlation rho
Massilia	Sulfitobacter	-0.4066	0.0209	1662	0.015527544	no	7674.562843	Spearman's rank correlation rho
Not_Assigned	Roseovarius	0.4068	0.0209	1663	0.015536881	no	3236.629148	Spearman's rank correlation rho
Acetobacteroides	Hyphomonas	0.4064	0.021	1664	0.015546218	no	3238.466372	Spearman's rank correlation rho
Alteromonas	Clade_Ib	-0.4062	0.021	1665	0.015555556	no	7672.455835	Spearman's rank correlation rho
Cobetia	Flavobacterium	0.4063	0.021	1666	0.015564893	no	3239.187236	Spearman's rank correlation rho
Cutibacterium	Methylobacterium_Methylorubrum	0.4063	0.021	1667	0.01557423	no	3239.212388	Spearman's rank correlation rho
Mesoflavibacter	Sulfurimonas	-0.4063	0.021	1668	0.015583567	no	7672.520476	Spearman's rank correlation rho
Cyclobacterium	Ponticoccus	0.406	0.0211	1669	0.015592904	no	3241.086622	Spearman's rank correlation rho
Acidovorax	Chryseoglobus	0.4059	0.0212	1670	0.015602241	no	3241.178744	Spearman's rank correlation rho
Erythrobacter	Halomonas	0.4059	0.0212	1671	0.015611578	no	3241.264025	Spearman's rank correlation rho
Lysobacter	Sulfurimonas	-0.4057	0.0212	1672	0.015620915	no	7669.311459	Spearman's rank correlation rho
Psychromonas	Sumerlaea	-0.4058	0.0212	1673	0.015630252	no	7670.065667	Spearman's rank correlation rho
Salinimicrobium	Spongiibacter	0.4059	0.0212	1674	0.015639589	no	3241.427056	Spearman's rank correlation rho
Not_Assigned	Sulfitobacter	0.4056	0.0213	1675	0.015648926	no	3242.922414	Spearman's rank correlation rho
Arcobacter	Candidatus_Actinomarina	-0.4052	0.0214	1676	0.015658263	no	7667.001166	Spearman's rank correlation rho
Escherichia_Shigella	Vibrio	-0.4052	0.0214	1677	0.0156676	no	7666.921699	Spearman's rank correlation rho
Aeromonas	Flavobacterium	0.4048	0.0215	1678	0.015676937	no	3247.318696	Spearman's rank correlation rho
Arcobacter	Parvibaculum	0.4049	0.0215	1679	0.015686275	no	3246.981187	Spearman's rank correlation rho
Arcobacter	Phaeobacter	0.4049	0.0215	1680	0.015695612	no	3246.689362	Spearman's rank correlation rho
Cyclobacterium	Tenacibaculum	-0.4049	0.0215	1681	0.015704949	no	7665.247988	Spearman's rank correlation rho
Erythrobacter	Salinicola	0.405	0.0215	1682	0.015714286	no	3246.352755	Spearman's rank correlation rho
Escherichia_Shigella	Lysobacter	-0.4049	0.0215	1683	0.015723623	no	7665.247988	Spearman's rank correlation rho
Ponticoccus	Psychromonas	-0.4049	0.0215	1684	0.01573296	no	7665.188871	Spearman's rank correlation rho
Ponticoccus	Synechococcus_CC9902	-0.4051	0.0215	1685	0.015742297	no	7666.099201	Spearman's rank correlation rho
Alcanivorax	Zunongwangia	0.4043	0.0217	1686	0.015751634	no	3250.073864	Spearman's rank correlation rho
Cobetia	Marinobacter	0.4044	0.0217	1687	0.015760971	no	3249.709158	Spearman's rank correlation rho
Fluviicola	Photobacterium	0.4044	0.0217	1688	0.015770308	no	3249.65348	Spearman's rank correlation rho
Salinimicrobium	Synechococcus_CC9902	-0.4044	0.0217	1689	0.015779645	no	7662.377051	Spearman's rank correlation rho
Microbacterium	Pseudooceanicola	0.4041	0.0218	1690	0.015788982	no	3251.501371	Spearman's rank correlation rho
Prevotella_9	Thalassospira	-0.4041	0.0218	1691	0.015798319	no	7660.804023	Spearman's rank correlation rho
Pseudooceanicola	Salinicola	0.4042	0.0218	1692	0.015807656	no	3250.925483	Spearman's rank correlation rho
Brevundimonas	Vibrio	0.4036	0.022	1693	0.015816993	no	3254	Spearman's rank correlation rho
Methylobacterium_Methylorubrum	Microbacterium	-0.4035	0.022	1694	0.015826331	no	7657.278926	Spearman's rank correlation rho
Psychromonas	Thalassospira	-0.4035	0.022	1695	0.015835668	no	7657.60013	Spearman's rank correlation rho
Alcanivorax	Cobetia	0.4032	0.0221	1696	0.015845005	no	3256	Spearman's rank correlation rho
Idiomarina	Zunongwangia	0.4032	0.0221	1697	0.015854342	no	3256.155021	Spearman's rank correlation rho
Pseudomonas	Psychrobacter	0.4034	0.0221	1698	0.015863679	no	3255.280784	Spearman's rank correlation rho
Arcobacter	Urania_1B_19_marine_sediment_group	0.4026	0.0223	1699	0.015873016	no	3259.351031	Spearman's rank correlation rho
Cutibacterium	NS5_marine_group	0.4024	0.0224	1700	0.015882353	no	3260.757429	Spearman's rank correlation rho
Muricauda	Pseudooceanicola	0.4024	0.0224	1701	0.01589169	no	3260.496506	Spearman's rank correlation rho
Cerasicoccus	Hyphomonas	0.4019	0.0226	1702	0.015901027	no	3263.220917	Spearman's rank correlation rho
Fluviicola	Mesoflavibacter	-0.4017	0.0227	1703	0.015910364	no	7647.876724	Spearman's rank correlation rho
Cyclobacterium	Joostella	0.4015	0.0228	1704	0.015919701	no	3265.637623	Spearman's rank correlation rho
Acidovorax	Bacillus	0.4012	0.0229	1705	0.015929038	no	3267.193851	Spearman's rank correlation rho
Chryseoglobus	Rubripirellula	0.4008	0.023	1706	0.015938375	no	3269.105196	Spearman's rank correlation rho
Cutibacterium	Idiomarina	-0.401	0.023	1707	0.015947712	no	7643.603149	Spearman's rank correlation rho
Cutibacterium	Salinicola	-0.4009	0.023	1708	0.015957049	no	7643.245943	Spearman's rank correlation rho
Cerasicoccus	Stappia	0.4006	0.0231	1709	0.015966387	no	3270.286506	Spearman's rank correlation rho
Roseibacillus	Sumerlaea	0.4005	0.0231	1710	0.015975724	no	3270.786908	Spearman's rank correlation rho
Exiguobacterium	Idiomarina	-0.4001	0.0233	1711	0.015985061	no	7638.865424	Spearman's rank correlation rho
Massilia	Microbacterium	-0.3999	0.0233	1712	0.015994398	no	7637.808979	Spearman's rank correlation rho
Brevundimonas	Tenacibaculum	-0.3999	0.0234	1713	0.016003735	no	7637.71855	Spearman's rank correlation rho
Cutibacterium	Vitellibacter	-0.3998	0.0234	1714	0.016013072	no	7637.119118	Spearman's rank correlation rho
Erythrobacter	Massilia	-0.3998	0.0234	1715	0.016022409	no	7637.409109	Spearman's rank correlation rho
Stappia	Tenacibaculum	-0.3997	0.0234	1716	0.016031746	no	7636.771078	Spearman's rank correlation rho
Exiguobacterium	Marinobacter	-0.3994	0.0235	1717	0.016041083	no	7635.142425	Spearman's rank correlation rho
Ponticoccus	Streptococcus	-0.3995	0.0235	1718	0.01605042	no	7635.587196	Spearman's rank correlation rho
Cutibacterium	Sumerlaea	-0.3991	0.0236	1719	0.016059757	no	7633.573906	Spearman's rank correlation rho
Alteromonas	Paracoccus	-0.399	0.0237	1720	0.016069094	no	7632.798093	Spearman's rank correlation rho
Marinobacter	Tepidicaulis	0.399	0.0237	1721	0.016078431	no	3279.075442	Spearman's rank correlation rho
Halomonas	Hyphomonas	0.3988	0.0238	1722	0.016087768	no	3280.326605	Spearman's rank correlation rho
Bacteroides	Urania_1B_19_marine_sediment_group	0.3984	0.0239	1723	0.016097106	no	3282.552742	Spearman's rank correlation rho
Brevundimonas	Sulfurimonas	-0.3985	0.0239	1724	0.016106443	no	7630.041001	Spearman's rank correlation rho
Psychromonas	Stappia	-0.3985	0.0239	1725	0.01611578	no	7630.411976	Spearman's rank correlation rho
Cyclobacterium	Flavobacterium	0.3981	0.024	1726	0.016125117	no	3284.019381	Spearman's rank correlation rho
Erythrobacter	Roseomonas	-0.3981	0.024	1727	0.016134454	no	7628.198461	Spearman's rank correlation rho
Flavobacterium	Vagococcus	0.3983	0.024	1728	0.016143791	no	3282.979696	Spearman's rank correlation rho
Microbacterium	Salinicola	0.3981	0.024	1729	0.016153128	no	3283.855229	Spearman's rank correlation rho
Neptunomonas	Paracoccus	0.3981	0.024	1730	0.016162465	no	3283.978502	Spearman's rank correlation rho
Ascidiaceihabitans	Pseudooceanicola	0.3978	0.0241	1731	0.016171802	no	3285.550778	Spearman's rank correlation rho
Erythrobacter	Parvibaculum	0.3979	0.0241	1732	0.016181139	no	3285.189542	Spearman's rank correlation rho
Alcanivorax	Sva0081_sediment_group	-0.3977	0.0242	1733	0.016190476	no	7625.989996	Spearman's rank correlation rho
Bacillus	Urania_1B_19_marine_sediment_group	0.3976	0.0242	1734	0.016199813	no	3286.493337	Spearman's rank correlation rho
HIMB11	Sulfurimonas	-0.3977	0.0242	1735	0.01620915	no	7625.896346	Spearman's rank correlation rho
Ascidiaceihabitans	Bacillus	0.3975	0.0243	1736	0.016218487	no	3287.321069	Spearman's rank correlation rho
Marinobacter	Pseudooceanicola	0.3975	0.0243	1737	0.016227824	no	3287.35494	Spearman's rank correlation rho
Candidatus_Actinomarina	Sumerlaea	-0.3969	0.0245	1738	0.016237162	no	7621.693081	Spearman's rank correlation rho
Micrococcus	Neptunomonas	0.397	0.0245	1739	0.016246499	no	3290.085856	Spearman's rank correlation rho
Aquabacterium	Thalassotalea	0.3966	0.0246	1740	0.016255836	no	3292.067114	Spearman's rank correlation rho
Escherichia_Shigella	Leeuwenhoekiella	-0.3967	0.0246	1741	0.016265173	no	7620.449843	Spearman's rank correlation rho
Morganella	Ponticoccus	0.3966	0.0246	1742	0.01627451	no	3292.148114	Spearman's rank correlation rho
Cerasicoccus	Pseudoalteromonas	0.3961	0.0248	1743	0.016283847	no	3295.024485	Spearman's rank correlation rho
Parvibaculum	Prevotella_9	-0.3962	0.0248	1744	0.016293184	no	7617.660696	Spearman's rank correlation rho
Sulfurimonas	Synechococcus_CC9902	0.3962	0.0248	1745	0.016302521	no	3294.310765	Spearman's rank correlation rho
Arcticibacter	Caenispirillum	0.396	0.0249	1746	0.016311858	no	3295.363508	Spearman's rank correlation rho
Lysobacter	Muricauda	0.3959	0.0249	1747	0.016321195	no	3296.236399	Spearman's rank correlation rho
Photobacterium	Ponticoccus	-0.3958	0.0249	1748	0.016330532	no	7615.614534	Spearman's rank correlation rho
Ascidiaceihabitans	Pseudofulvibacter	0.3958	0.025	1749	0.016339869	no	3296.765526	Spearman's rank correlation rho
Cutibacterium	Microbacterium	-0.3955	0.025	1750	0.016349206	no	7614.053832	Spearman's rank correlation rho
Hydrogenophaga	Vagococcus	0.3956	0.025	1751	0.016358543	no	3297.607525	Spearman's rank correlation rho
Arcobacter	Vagococcus	0.3954	0.0251	1752	0.01636788	no	3298.92497	Spearman's rank correlation rho
Pelagibacterium	Psychromonas	-0.395	0.0252	1753	0.016377218	no	7611.261701	Spearman's rank correlation rho
Aeromonas	Fluviicola	0.3948	0.0254	1754	0.016386555	no	3302.129795	Spearman's rank correlation rho
Aquabacterium	Salegentibacter	0.3946	0.0254	1755	0.016395892	no	3303.040269	Spearman's rank correlation rho
Chryseoglobus	Cyclobacterium	0.3947	0.0254	1756	0.016405229	no	3302.517356	Spearman's rank correlation rho
Cutibacterium	Pseudohongiella	-0.3947	0.0254	1757	0.016414566	no	7609.448673	Spearman's rank correlation rho
Pseudoalteromonas	Roseibacillus	0.3947	0.0254	1758	0.016423903	no	3302.595915	Spearman's rank correlation rho
Sulfitobacter	Tepidicaulis	0.3946	0.0254	1759	0.01643324	no	3302.970528	Spearman's rank correlation rho
Phaeobacter	Vibrio	0.3945	0.0255	1760	0.016442577	no	3303.833155	Spearman's rank correlation rho
Pseudohongiella	Pseudooceanicola	0.3945	0.0255	1761	0.016451914	no	3303.791234	Spearman's rank correlation rho
Morganella	Vibrio	0.394	0.0257	1762	0.016461251	no	3306.600753	Spearman's rank correlation rho
Acinetobacter	Pseudohongiella	-0.3936	0.0258	1763	0.016470588	no	7603.746883	Spearman's rank correlation rho
Chryseoglobus	Microbacterium	0.3932	0.026	1764	0.016479925	no	3310.846044	Spearman's rank correlation rho
Martelella	Synechococcus_CC9902	-0.3931	0.026	1765	0.016489262	no	7600.710642	Spearman's rank correlation rho
Pseudooceanicola	Thalassospira	0.3931	0.026	1766	0.016498599	no	3311.205764	Spearman's rank correlation rho
Algoriphagus	Microbacterium	0.393	0.0261	1767	0.016507937	no	3311.990549	Spearman's rank correlation rho
Algoriphagus	Pseudoalteromonas	0.3929	0.0261	1768	0.016517274	no	3312.554415	Spearman's rank correlation rho
Flavobacterium	Salinicola	0.3926	0.0262	1769	0.016526611	no	3313.988136	Spearman's rank correlation rho
Rubripirellula	Streptococcus	-0.3928	0.0262	1770	0.016535948	no	7599.168354	Spearman's rank correlation rho
Stappia	Sva0081_sediment_group	-0.3927	0.0262	1771	0.016545285	no	7598.312165	Spearman's rank correlation rho
Algoriphagus	Muricauda	0.3926	0.0263	1772	0.016554622	no	3314.085685	Spearman's rank correlation rho
Cutibacterium	Marinobacter	-0.3925	0.0263	1773	0.016563959	no	7597.733999	Spearman's rank correlation rho
Psychrobacter	Thalassospira	0.3925	0.0263	1774	0.016573296	no	3314.50268	Spearman's rank correlation rho
Salinicola	Thalassotalea	0.3925	0.0263	1775	0.016582633	no	3314.624468	Spearman's rank correlation rho
Microbacterium	Vagococcus	0.3923	0.0264	1776	0.01659197	no	3315.629176	Spearman's rank correlation rho
Muricauda	Not_Assigned	0.3922	0.0264	1777	0.016601307	no	3316.339183	Spearman's rank correlation rho
Psychromonas	Streptococcus	0.392	0.0265	1778	0.016610644	no	3317.511223	Spearman's rank correlation rho
Fluviicola	Stappia	-0.3918	0.0266	1779	0.016619981	no	7593.397408	Spearman's rank correlation rho
Paracoccus	Pseudooceanicola	-0.3918	0.0266	1780	0.016629318	no	7593.825121	Spearman's rank correlation rho
Moraxella	Vagococcus	-0.3915	0.0267	1781	0.016638655	no	7592.141006	Spearman's rank correlation rho
Spongiibacter	Sva0081_sediment_group	-0.3915	0.0267	1782	0.016647993	no	7592.098703	Spearman's rank correlation rho
Clade_Ib	Neptunomonas	-0.391	0.0269	1783	0.01665733	no	7589.203004	Spearman's rank correlation rho
NS5_marine_group	Sumerlaea	-0.3909	0.0269	1784	0.016666667	no	7588.879549	Spearman's rank correlation rho
Microbacterium	Psychromonas	-0.3909	0.027	1785	0.016676004	no	7588.657236	Spearman's rank correlation rho
Shewanella	Vitellibacter	0.3908	0.027	1786	0.016685341	no	3323.731458	Spearman's rank correlation rho
Moraxella	Psychrobacter	-0.3905	0.0271	1787	0.016694678	no	7586.478532	Spearman's rank correlation rho
Not_Assigned	Pseudohongiella	0.3907	0.0271	1788	0.016704015	no	3324.585793	Spearman's rank correlation rho
Cobetia	Muricauda	0.3899	0.0274	1789	0.016713352	no	3328.473365	Spearman's rank correlation rho
Marinobacter	Roseovarius	0.3898	0.0274	1790	0.016722689	no	3329.217162	Spearman's rank correlation rho
Moraxella	Muricauda	-0.3899	0.0274	1791	0.016732026	no	7583.169033	Spearman's rank correlation rho
Pseudarcicella	Pseudohongiella	0.39	0.0274	1792	0.016741363	no	3328.286449	Spearman's rank correlation rho
Arcobacter	Pseudooceanicola	0.3896	0.0275	1793	0.0167507	no	3330.311495	Spearman's rank correlation rho
Cerasicoccus	Cyclobacterium	0.3897	0.0275	1794	0.016760037	no	3329.569156	Spearman's rank correlation rho
Erythrobacter	Methylobacterium_Methylorubrum	-0.3896	0.0275	1795	0.016769374	no	7581.851428	Spearman's rank correlation rho
Tepidicaulis	Vitellibacter	0.3895	0.0276	1796	0.016778711	no	3331.032684	Spearman's rank correlation rho
Cutibacterium	Photobacterium	0.3892	0.0277	1797	0.016788049	no	3332.317361	Spearman's rank correlation rho
Escherichia_Shigella	Rhodoferax	-0.3892	0.0277	1798	0.016797386	no	7579.340794	Spearman's rank correlation rho
Mesoflavibacter	Vibrio	0.3891	0.0277	1799	0.016806723	no	3333.053592	Spearman's rank correlation rho
Erythrobacter	Pseudarcobacter	0.3889	0.0278	1800	0.01681606	no	3333.917368	Spearman's rank correlation rho
Cobetia	Cutibacterium	-0.3886	0.028	1801	0.016825397	no	7575.936906	Spearman's rank correlation rho
Henriciella	Pelagibacterium	0.3885	0.028	1802	0.016834734	no	3336.3374	Spearman's rank correlation rho
Lysobacter	Prevotella_9	-0.3881	0.0282	1803	0.016844071	no	7573.495961	Spearman's rank correlation rho
Paracoccus	Vagococcus	-0.3879	0.0282	1804	0.016853408	no	7572.652916	Spearman's rank correlation rho
Erythrobacter	TM7a	0.3878	0.0283	1805	0.016862745	no	3340.35616	Spearman's rank correlation rho
Fluviicola	Thalassotalea	0.3879	0.0283	1806	0.016872082	no	3339.56617	Spearman's rank correlation rho
Clade_Ia	Tenacibaculum	0.3872	0.0286	1807	0.016881419	no	3343.445319	Spearman's rank correlation rho
Pseudooceanicola	Sulfitobacter	0.387	0.0286	1808	0.016890756	no	3344.313994	Spearman's rank correlation rho
Cyclobacterium	Marinobacterium	0.3869	0.0287	1809	0.016900093	no	3344.820513	Spearman's rank correlation rho
Acinetobacter	Pseudoalteromonas	-0.3867	0.0288	1810	0.01690943	no	7566	Spearman's rank correlation rho
Parvibaculum	Tenacibaculum	-0.3866	0.0288	1811	0.016918768	no	7565.152897	Spearman's rank correlation rho
Mesoflavibacter	Not_Assigned	0.3865	0.0289	1812	0.016928105	no	3347.06644	Spearman's rank correlation rho
Caenispirillum	Paracoccus	-0.3862	0.029	1813	0.016937442	no	7563.125741	Spearman's rank correlation rho
Massilia	Muricauda	-0.3862	0.029	1814	0.016946779	no	7562.978154	Spearman's rank correlation rho
Oceanibaculum	Sva0081_sediment_group	-0.3862	0.029	1815	0.016956116	no	7562.889451	Spearman's rank correlation rho
Paracoccus	Pseudarcobacter	-0.3862	0.029	1816	0.016965453	no	7562.938071	Spearman's rank correlation rho
Cyclobacterium	Phaeobacter	0.3855	0.0293	1817	0.01697479	no	3352.505042	Spearman's rank correlation rho
Marinobacter	Parvibaculum	0.3856	0.0293	1818	0.016984127	no	3352.052288	Spearman's rank correlation rho
Psychromonas	Thauera	0.3857	0.0293	1819	0.016993464	no	3351.866909	Spearman's rank correlation rho
Candidatus_Actinomarina	Pseudomonas	-0.385	0.0295	1820	0.017002801	no	7556.769201	Spearman's rank correlation rho
Marinobacter	Psychromonas	-0.385	0.0295	1821	0.017012138	no	7556.80724	Spearman's rank correlation rho
Morganella	Psychrobacter	0.3852	0.0295	1822	0.017021475	no	3354.374075	Spearman's rank correlation rho
Cyclobacterium	Sulfitobacter	0.385	0.0296	1823	0.017030812	no	3355.507876	Spearman's rank correlation rho
Algoriphagus	Marixanthomonas	0.3847	0.0297	1824	0.017040149	no	3356.853433	Spearman's rank correlation rho
Marinobacter	Pelagibacterium	0.3846	0.0297	1825	0.017049486	no	3357.594795	Spearman's rank correlation rho
Methylobacterium_Methylorubrum	Sulfitobacter	-0.3847	0.0297	1826	0.017058824	no	7555.145302	Spearman's rank correlation rho
Parvibaculum	Zunongwangia	0.3846	0.0298	1827	0.017068161	no	3357.864937	Spearman's rank correlation rho
Pelagibacterium	Sulfurimonas	-0.3846	0.0298	1828	0.017077498	no	7554.324005	Spearman's rank correlation rho
Acidovorax	Rubripirellula	0.3844	0.0299	1829	0.017086835	no	3358.882568	Spearman's rank correlation rho
Henriciella	Methylobacterium_Methylorubrum	-0.3844	0.0299	1830	0.017096172	no	7553.119506	Spearman's rank correlation rho
Brevundimonas	Synechococcus_CC9902	-0.3841	0.03	1831	0.017105509	no	7551.666045	Spearman's rank correlation rho
Chryseoglobus	Flavobacterium	0.384	0.03	1832	0.017114846	no	3360.712044	Spearman's rank correlation rho
Idiomarina	Oceanibaculum	0.3839	0.0301	1833	0.017124183	no	3361.671756	Spearman's rank correlation rho
Arcticibacter	Henriciella	0.3837	0.0302	1834	0.01713352	no	3362.782112	Spearman's rank correlation rho
Ascidiaceihabitans	Brumimicrobium	0.3837	0.0302	1835	0.017142857	no	3362.469743	Spearman's rank correlation rho
Joostella	Roseomonas	-0.3833	0.0303	1836	0.017152194	no	7547.349787	Spearman's rank correlation rho
Mesoflavibacter	Neptunomonas	-0.3831	0.0304	1837	0.017161531	no	7546.438922	Spearman's rank correlation rho
Salinimicrobium	Thalassospira	0.3832	0.0304	1838	0.017170868	no	3365.044158	Spearman's rank correlation rho
Arcticibacter	Ascidiaceihabitans	0.3828	0.0306	1839	0.017180205	no	3367.35806	Spearman's rank correlation rho
Marinobacter	Ponticoccus	0.3823	0.0308	1840	0.017189542	no	3370.34227	Spearman's rank correlation rho
Moraxella	Sulfitobacter	-0.3822	0.0309	1841	0.01719888	no	7541.306396	Spearman's rank correlation rho
Brevundimonas	Roseibacillus	0.382	0.031	1842	0.017208217	no	3371.703876	Spearman's rank correlation rho
Aquabacterium	Chryseoglobus	0.3817	0.0311	1843	0.017217554	no	3373.250501	Spearman's rank correlation rho
Cutibacterium	Muricauda	-0.3818	0.0311	1844	0.017226891	no	7538.933142	Spearman's rank correlation rho
Photobacterium	Zunongwangia	-0.3818	0.0311	1845	0.017236228	no	7539.111122	Spearman's rank correlation rho
Fluviicola	TM7a	0.3812	0.0313	1846	0.017245565	no	3375.946128	Spearman's rank correlation rho
Joostella	Salinicola	0.3806	0.0316	1847	0.017254902	no	3379.549716	Spearman's rank correlation rho
Arcobacter	Stappia	0.3804	0.0317	1848	0.017264239	no	3380.473572	Spearman's rank correlation rho
Henriciella	Staphylococcus	-0.3804	0.0317	1849	0.017273576	no	7531.361817	Spearman's rank correlation rho
Fluviicola	Leeuwenhoekiella	-0.3803	0.0318	1850	0.017282913	no	7530.823734	Spearman's rank correlation rho
Flavobacterium	Prevotella_9	-0.3801	0.0319	1851	0.01729225	no	7529.844803	Spearman's rank correlation rho
Cutibacterium	Pelagibacterium	-0.3797	0.0321	1852	0.017301587	no	7527.447092	Spearman's rank correlation rho
Hyphomonas	Psychromonas	-0.3796	0.0321	1853	0.017310924	no	7527.245336	Spearman's rank correlation rho
Pseudohongiella	Vagococcus	0.3797	0.0321	1854	0.017320261	no	3384.167504	Spearman's rank correlation rho
Cutibacterium	Thalassospira	-0.3791	0.0323	1855	0.017329599	no	7524.639801	Spearman's rank correlation rho
Clade_Ia	Erythrobacter	-0.3791	0.0324	1856	0.017338936	no	7524.191341	Spearman's rank correlation rho
Hyphomonas	Shewanella	0.3791	0.0324	1857	0.017348273	no	3387.634192	Spearman's rank correlation rho
Photobacterium	Stappia	-0.3787	0.0326	1858	0.01735761	no	7522.391127	Spearman's rank correlation rho
Prevotella_9	Sulfitobacter	-0.3786	0.0326	1859	0.017366947	no	7521.535086	Spearman's rank correlation rho
Caenispirillum	Sulfitobacter	0.3783	0.0327	1860	0.017376284	no	3391.749583	Spearman's rank correlation rho
Cutibacterium	Leeuwenhoekiella	-0.3785	0.0327	1861	0.017385621	no	7520.883373	Spearman's rank correlation rho
Algoriphagus	Psychromonas	-0.3783	0.0328	1862	0.017394958	no	7520.055539	Spearman's rank correlation rho
Rheinheimera	Vibrio	0.3783	0.0328	1863	0.017404295	no	3392.213928	Spearman's rank correlation rho
Chryseoglobus	Cyanobium_PCC_6307	0.378	0.0329	1864	0.017413632	no	3393.363853	Spearman's rank correlation rho
Candidatus_Actinomarina	Lysobacter	-0.3776	0.0331	1865	0.017422969	no	7516.307692	Spearman's rank correlation rho
Cyanobium_PCC_6307	Micrococcus	-0.3776	0.0331	1866	0.017432306	no	7516.111877	Spearman's rank correlation rho
Joostella	Vibrio	0.3777	0.0331	1867	0.017441643	no	3395.211368	Spearman's rank correlation rho
Lysobacter	NS5_marine_group	-0.3776	0.0331	1868	0.01745098	no	7516.307692	Spearman's rank correlation rho
Salinimicrobium	Zunongwangia	0.3777	0.0331	1869	0.017460317	no	3395.181154	Spearman's rank correlation rho
Acetobacteroides	Sumerlaea	0.3774	0.0332	1870	0.017469655	no	3397.133118	Spearman's rank correlation rho
Algoriphagus	Exiguobacterium	-0.3773	0.0333	1871	0.017478992	no	7514.385057	Spearman's rank correlation rho
Methylobacterium_Methylorubrum	Streptococcus	0.3771	0.0334	1872	0.017488329	no	3398.394831	Spearman's rank correlation rho
Muricauda	Zunongwangia	0.3771	0.0334	1873	0.017497666	no	3398.711684	Spearman's rank correlation rho
Flavobacterium	Pseudarcobacter	0.3769	0.0335	1874	0.017507003	no	3399.80494	Spearman's rank correlation rho
Cutibacterium	Roseovarius	-0.3766	0.0336	1875	0.01751634	no	7510.500937	Spearman's rank correlation rho
Leeuwenhoekiella	Sulfurimonas	-0.3767	0.0336	1876	0.017525677	no	7511.314361	Spearman's rank correlation rho
Cyclobacterium	Rheinheimera	0.3764	0.0337	1877	0.017535014	no	3402.089386	Spearman's rank correlation rho
Halomonas	Salinimicrobium	0.3764	0.0337	1878	0.017544351	no	3402.239896	Spearman's rank correlation rho
Cyclobacterium	Roseibacillus	0.3763	0.0338	1879	0.017553688	no	3403.104177	Spearman's rank correlation rho
Idiomarina	NS5_marine_group	-0.3762	0.0338	1880	0.017563025	no	7508.667885	Spearman's rank correlation rho
Marinobacter	Thalassospira	0.3763	0.0338	1881	0.017572362	no	3402.744645	Spearman's rank correlation rho
Clade_Ib	Sva0081_sediment_group	-0.3758	0.034	1882	0.017581699	no	7506.323395	Spearman's rank correlation rho
Marinobacter	Morganella	0.3758	0.0341	1883	0.017591036	no	3405.893487	Spearman's rank correlation rho
Pelagibacterium	Photobacterium	-0.3758	0.0341	1884	0.017600373	no	7506.179668	Spearman's rank correlation rho
Cerasicoccus	Pseudarcicella	0.3754	0.0343	1885	0.017609711	no	3407.96819	Spearman's rank correlation rho
Sulfurimonas	Thalassospira	-0.3752	0.0343	1886	0.017619048	no	7503.285384	Spearman's rank correlation rho
Brumimicrobium	Salegentibacter	0.3748	0.0345	1887	0.017628385	no	3410.921001	Spearman's rank correlation rho
Aeromonas	Pseudarcicella	0.3747	0.0346	1888	0.017637722	no	3411.716047	Spearman's rank correlation rho
Muricauda	Roseomonas	-0.3745	0.0347	1889	0.017647059	no	7499.486728	Spearman's rank correlation rho
Candidatus_Actinomarina	Muricauda	-0.3744	0.0348	1890	0.017656396	no	7498.468293	Spearman's rank correlation rho
Exiguobacterium	Hyphomonas	-0.3744	0.0348	1891	0.017665733	no	7498.801268	Spearman's rank correlation rho
Pseudooceanicola	Roseovarius	0.3744	0.0348	1892	0.01767507	no	3413.193385	Spearman's rank correlation rho
Acetobacteroides	Pseudohongiella	0.3741	0.0349	1893	0.017684407	no	3414.975544	Spearman's rank correlation rho
Acidovorax	Psychromonas	-0.3742	0.0349	1894	0.017693744	no	7497.37361	Spearman's rank correlation rho
Algoriphagus	Rheinheimera	0.3741	0.0349	1895	0.017703081	no	3414.721062	Spearman's rank correlation rho
Cutibacterium	Parvibaculum	-0.3741	0.0349	1896	0.017712418	no	7497.203628	Spearman's rank correlation rho
Micrococcus	Muricauda	-0.3742	0.0349	1897	0.017721755	no	7497.596338	Spearman's rank correlation rho
Algoriphagus	Roseovarius	0.3739	0.035	1898	0.017731092	no	3415.999811	Spearman's rank correlation rho
Bacteroides	Morganella	0.3739	0.035	1899	0.01774043	no	3416.185167	Spearman's rank correlation rho
Brevundimonas	Thauera	-0.3739	0.035	1900	0.017749767	no	7496.067028	Spearman's rank correlation rho
Brevundimonas	Roseomonas	-0.3735	0.0352	1901	0.017759104	no	7493.982178	Spearman's rank correlation rho
Marinobacterium	Microbacterium	0.3737	0.0352	1902	0.017768441	no	3417.347279	Spearman's rank correlation rho
Brevundimonas	Psychromonas	-0.3734	0.0353	1903	0.017777778	no	7493.298457	Spearman's rank correlation rho
Cobetia	Prevotella_9	-0.3733	0.0353	1904	0.017787115	no	7492.695208	Spearman's rank correlation rho
Phaeobacter	Sulfurimonas	-0.3734	0.0353	1905	0.017796452	no	7493.036324	Spearman's rank correlation rho
Candidatus_Actinomarina	Roseovarius	-0.3728	0.0356	1906	0.017805789	no	7490.200615	Spearman's rank correlation rho
Cerasicoccus	Thalassospira	0.3728	0.0356	1907	0.017815126	no	3422.097667	Spearman's rank correlation rho
Henriciella	Streptococcus	-0.3728	0.0356	1908	0.017824463	no	7489.966567	Spearman's rank correlation rho
NS5_marine_group	Roseovarius	-0.3728	0.0356	1909	0.0178338	no	7490.200615	Spearman's rank correlation rho
Aquabacterium	Rubripirellula	0.3723	0.0358	1910	0.017843137	no	3424.465653	Spearman's rank correlation rho
Cobetia	Tepidicaulis	0.3724	0.0358	1911	0.017852474	no	3424.225927	Spearman's rank correlation rho
Cyclobacterium	Halomonas	0.3725	0.0358	1912	0.017861811	no	3423.509246	Spearman's rank correlation rho
Hyphomonas	Pseudooceanicola	0.3724	0.0358	1913	0.017871148	no	3423.971694	Spearman's rank correlation rho
Photobacterium	Psychromonas	0.3724	0.0358	1914	0.017880486	no	3423.953296	Spearman's rank correlation rho
Cyclobacterium	Paracoccus	-0.3722	0.0359	1915	0.017889823	no	7486.713587	Spearman's rank correlation rho
Marinobacter	Mesoflavibacter	0.3722	0.0359	1916	0.01789916	no	3425.19501	Spearman's rank correlation rho
Muricauda	Sulfurimonas	-0.3722	0.0359	1917	0.017908497	no	7486.662669	Spearman's rank correlation rho
Escherichia_Shigella	Synechococcus_CC9902	0.3721	0.036	1918	0.017917834	no	3425.998453	Spearman's rank correlation rho
Photobacterium	Sulfitobacter	-0.3718	0.0361	1919	0.017927171	no	7484.764206	Spearman's rank correlation rho
Parvibaculum	Sva0081_sediment_group	-0.3717	0.0362	1920	0.017936508	no	7484.099957	Spearman's rank correlation rho
Idiomarina	Massilia	-0.3715	0.0363	1921	0.017945845	no	7482.745542	Spearman's rank correlation rho
Ascidiaceihabitans	Hydrogenophaga	0.3714	0.0364	1922	0.017955182	no	3429.709864	Spearman's rank correlation rho
Pseudarcobacter	Pseudooceanicola	0.3713	0.0364	1923	0.017964519	no	3430.215289	Spearman's rank correlation rho
Rheinheimera	Salinicola	0.3713	0.0364	1924	0.017973856	no	3430.130046	Spearman's rank correlation rho
Bacillus	Morganella	0.3709	0.0366	1925	0.017983193	no	3432.311929	Spearman's rank correlation rho
Cutibacterium	Neptunomonas	0.3707	0.0367	1926	0.01799253	no	3433.372783	Spearman's rank correlation rho
Salinicola	Sva0081_sediment_group	-0.3707	0.0367	1927	0.018001867	no	7478.576552	Spearman's rank correlation rho
Alteromonas	Bacteroides	-0.3704	0.0369	1928	0.018011204	no	7476.889424	Spearman's rank correlation rho
Flavobacterium	Salegentibacter	0.3703	0.0369	1929	0.018020542	no	3435.37473	Spearman's rank correlation rho
Not_Assigned	Tepidicaulis	0.3704	0.0369	1930	0.018029879	no	3435.283201	Spearman's rank correlation rho
Marinobacter	Moraxella	-0.3701	0.0371	1931	0.018039216	no	7475.345568	Spearman's rank correlation rho
Micrococcus	Zunongwangia	-0.3699	0.0372	1932	0.018048553	no	7474.245553	Spearman's rank correlation rho
Cyanobium_PCC_6307	Rubripirellula	0.3697	0.0373	1933	0.01805789	no	3438.796367	Spearman's rank correlation rho
Psychrobacter	Rhodoferax	0.3696	0.0373	1934	0.018067227	no	3439.468395	Spearman's rank correlation rho
Clade_Ia	Sulfitobacter	-0.3694	0.0375	1935	0.018076564	no	7471.228579	Spearman's rank correlation rho
Pseudohongiella	Synechococcus_CC9902	-0.3692	0.0376	1936	0.018085901	no	7470.450666	Spearman's rank correlation rho
Phaeobacter	Pseudarcicella	0.369	0.0377	1937	0.018095238	no	3442.873466	Spearman's rank correlation rho
Pseudooceanicola	Salegentibacter	0.3689	0.0377	1938	0.018104575	no	3443.347302	Spearman's rank correlation rho
Rubripirellula	Urania_1B_19_marine_sediment_group	0.369	0.0377	1939	0.018113912	no	3442.820852	Spearman's rank correlation rho
Henriciella	Not_Assigned	0.3687	0.0379	1940	0.018123249	no	3444.478676	Spearman's rank correlation rho
Marinobacter	Rheinheimera	0.3687	0.0379	1941	0.018132586	no	3444.47958	Spearman's rank correlation rho
Ponticoccus	Sva0081_sediment_group	-0.3687	0.0379	1942	0.018141923	no	7467.35526	Spearman's rank correlation rho
HIMB11	Moraxella	-0.3684	0.038	1943	0.018151261	no	7465.947096	Spearman's rank correlation rho
HIMB11	Sva0081_sediment_group	-0.3684	0.038	1944	0.018160598	no	7465.947096	Spearman's rank correlation rho
Spongiibacter	Vibrio	0.3682	0.0381	1945	0.018169935	no	3447.080863	Spearman's rank correlation rho
Algoriphagus	Pseudohongiella	0.368	0.0382	1946	0.018179272	no	3448.176646	Spearman's rank correlation rho
Arcobacter	Erythrobacter	0.3679	0.0383	1947	0.018188609	no	3448.688354	Spearman's rank correlation rho
Idiomarina	Leeuwenhoekiella	0.368	0.0383	1948	0.018197946	no	3448.428133	Spearman's rank correlation rho
Tepidicaulis	Vagococcus	0.3679	0.0383	1949	0.018207283	no	3448.599635	Spearman's rank correlation rho
Acidovorax	Ascidiaceihabitans	0.3677	0.0384	1950	0.01821662	no	3450.061587	Spearman's rank correlation rho
Arcobacter	Brevundimonas	0.3677	0.0384	1951	0.018225957	no	3449.707949	Spearman's rank correlation rho
Cerasicoccus	Vitellibacter	0.3677	0.0384	1952	0.018235294	no	3449.974153	Spearman's rank correlation rho
Cloacibacterium	Henriciella	0.3677	0.0384	1953	0.018244631	no	3449.852454	Spearman's rank correlation rho
Cutibacterium	Zunongwangia	-0.3671	0.0387	1954	0.018253968	no	7458.991463	Spearman's rank correlation rho
Martelella	Roseibacillus	0.3672	0.0387	1955	0.018263305	no	3452.618585	Spearman's rank correlation rho
Hyphomonas	Streptococcus	-0.3669	0.0388	1956	0.018272642	no	7458.033499	Spearman's rank correlation rho
Exiguobacterium	Streptococcus	0.3668	0.0389	1957	0.018281979	no	3454.680324	Spearman's rank correlation rho
Prevotella_9	Vitellibacter	-0.3667	0.039	1958	0.018291317	no	7456.46274	Spearman's rank correlation rho
Cerasicoccus	Clade_Ia	-0.3664	0.0391	1959	0.018300654	no	7455.254227	Spearman's rank correlation rho
Brevundimonas	Zunongwangia	0.3663	0.0392	1960	0.018309991	no	3457.397749	Spearman's rank correlation rho
HIMB11	Rheinheimera	0.3659	0.0395	1961	0.018319328	no	3459.884172	Spearman's rank correlation rho
Brumimicrobium	Thalassotalea	0.3654	0.0397	1962	0.018328665	no	3462.35584	Spearman's rank correlation rho
Marinobacter	Sulfitobacter	0.3654	0.0397	1963	0.018338002	no	3462.457189	Spearman's rank correlation rho
Acetobacteroides	Urania_1B_19_marine_sediment_group	-0.3652	0.0398	1964	0.018347339	no	7448.70921	Spearman's rank correlation rho
Morganella	Vitellibacter	0.365	0.0399	1965	0.018356676	no	3464.366648	Spearman's rank correlation rho
Aestuariicella	Alteromonas	-0.3648	0.0401	1966	0.018366013	no	7446.309296	Spearman's rank correlation rho
Cobetia	Pseudohongiella	0.3645	0.0403	1967	0.01837535	no	3467.496707	Spearman's rank correlation rho
Cobetia	Marixanthomonas	0.3643	0.0404	1968	0.018384687	no	3468.642082	Spearman's rank correlation rho
Parvibaculum	Roseovarius	0.3642	0.0404	1969	0.018394024	no	3468.817634	Spearman's rank correlation rho
Bacillus	Rubripirellula	0.3642	0.0405	1970	0.018403361	no	3469.153045	Spearman's rank correlation rho
Marixanthomonas	Prevotella_9	-0.3639	0.0406	1971	0.018412698	no	7441.323784	Spearman's rank correlation rho
Acetobacteroides	Alcanivorax	0.3637	0.0407	1972	0.018422035	no	3471.665446	Spearman's rank correlation rho
Joostella	Thauera	-0.3637	0.0407	1973	0.018431373	no	7440.61237	Spearman's rank correlation rho
Lysobacter	Morganella	0.3638	0.0407	1974	0.01844071	no	3470.950642	Spearman's rank correlation rho
Prevotella_9	Roseovarius	-0.3638	0.0407	1975	0.018450047	no	7441.110959	Spearman's rank correlation rho
Cobetia	Sulfurimonas	-0.3633	0.041	1976	0.018459384	no	7437.916447	Spearman's rank correlation rho
Exiguobacterium	Fluviicola	0.3633	0.041	1977	0.018468721	no	3473.950558	Spearman's rank correlation rho
Marinobacterium	Not_Assigned	0.3633	0.041	1978	0.018478058	no	3473.943259	Spearman's rank correlation rho
Exiguobacterium	Salinimicrobium	-0.3631	0.0411	1979	0.018487395	no	7436.93372	Spearman's rank correlation rho
Bacillus	Massilia	-0.3628	0.0413	1980	0.018496732	no	7435.448571	Spearman's rank correlation rho
Morganella	Pseudomonas	0.3626	0.0414	1981	0.018506069	no	3477.430802	Spearman's rank correlation rho
Sumerlaea	Tenacibaculum	-0.3625	0.0414	1982	0.018515406	no	7433.872345	Spearman's rank correlation rho
Spongiibacter	Tenacibaculum	-0.3624	0.0415	1983	0.018524743	no	7433.419716	Spearman's rank correlation rho
Alteromonas	Fluviicola	-0.3622	0.0416	1984	0.01853408	no	7432.110091	Spearman's rank correlation rho
NS5_marine_group	Synechococcus_CC9902	0.3623	0.0416	1985	0.018543417	no	3479.440082	Spearman's rank correlation rho
Sulfurimonas	Vitellibacter	-0.3617	0.0419	1986	0.018552754	no	7429.562815	Spearman's rank correlation rho
Fluviicola	Pseudoalteromonas	-0.3616	0.042	1987	0.018562092	no	7429.063673	Spearman's rank correlation rho
Photobacterium	Sumerlaea	-0.3613	0.0422	1988	0.018571429	no	7427.041124	Spearman's rank correlation rho
Sulfitobacter	Sulfurimonas	-0.3613	0.0422	1989	0.018580766	no	7427.514609	Spearman's rank correlation rho
Henriciella	Sumerlaea	0.3611	0.0423	1990	0.018590103	no	3485.701015	Spearman's rank correlation rho
Henriciella	Ponticoccus	0.3609	0.0424	1991	0.01859944	no	3486.860014	Spearman's rank correlation rho
Neptunomonas	Pelagibacterium	-0.3607	0.0425	1992	0.018608777	no	7424.230097	Spearman's rank correlation rho
Morganella	Sumerlaea	0.3603	0.0428	1993	0.018618114	no	3490.337012	Spearman's rank correlation rho
Cutibacterium	Pseudarcicella	-0.3597	0.0432	1994	0.018627451	no	7418.360852	Spearman's rank correlation rho
Pelagibacterium	Vagococcus	0.3593	0.0434	1995	0.018636788	no	3495.613356	Spearman's rank correlation rho
Arcticibacter	Muricauda	0.359	0.0436	1996	0.018646125	no	3497.196964	Spearman's rank correlation rho
Parvibaculum	Pseudarcobacter	0.3591	0.0436	1997	0.018655462	no	3496.885864	Spearman's rank correlation rho
Arcticibacter	Pseudomonas	0.3589	0.0437	1998	0.018664799	no	3497.99281	Spearman's rank correlation rho
[truncated: 3,357 more rows]
